# Supplementary material for: A propagation-based seed-centric local community detection for multilayer environment: The case study of colon adenocarcinoma
Source: PLoS One. 2021 Aug 9;16(8):e0255718. doi: 10.1371/journal.pone.0255718 (PMC8351981; doi:10.1371/journal.pone.0255718)
Supplement: S2 Appendix — (XLSX) [file pone.0255718.s002.xlsx]

## Sheet: Dataset
Name of dataset: Module with seed HMMR
No. of identified items: 91 of 97
No. of unidentified items: 6
ID type: GeneSymbol
Number of mapped gene: 91
Is dataset quantitative :NO
Mapped items:
Dataset item (Gene symbol )		Entrez ID	Gene symbol	Description	Alternate names	Chromosome	Map location
CDC25C		995	CDC25C	cell division cycle 25C	CDC25|PPP1R60	5	5q31
FOXM1		2305	FOXM1	forkhead box M1	FKHL16|FOXM1B|HFH-11|HFH11|HNF-3|INS-1|MPHOSPH2|MPP-2|MPP2|PIG29|TGT3|TRIDENT	12	12p13
SPC25		57405	SPC25	SPC25, NDC80 kinetochore complex component	AD024|SPBC25|hSpc25	2	2q31.1
CENPI		2491	CENPI	centromere protein I	CENP-I|FSHPRH1|LRPR1|Mis6	X	Xq22.1
NUSAP1		51203	NUSAP1	nucleolar and spindle associated protein 1	ANKT|BM037|LNP|NUSAP|PRO0310p1|Q0310|SAPL	15	15q15.1
SGOL2		151246	SGOL2	shugoshin-like 2 (S. pombe)	SGO2|TRIPIN	2	2q33.1
CDKN3		1033	CDKN3	cyclin-dependent kinase inhibitor 3	CDI1|CIP2|KAP|KAP1	14	14q22
FANCD2		2177	FANCD2	Fanconi anemia, complementation group D2	FA-D2|FA4|FACD|FAD|FAD2|FANCD	3	3p26
CDC6		990	CDC6	cell division cycle 6	CDC18L|HsCDC18|HsCDC6	17	17q21.3
MCM10		55388	MCM10	minichromosome maintenance complex component 10	CNA43|DNA43|PRO2249	10	10p13
TRIP13		9319	TRIP13	thyroid hormone receptor interactor 13	16E1BP	5	5p15.33
CENPK		64105	CENPK	centromere protein K	AF5alpha|CENP-K|FKSG14|P33|Solt	5	5q12.3
PDHX		8050	PDHX	pyruvate dehydrogenase complex, component X	DLDBP|E3BP|OPDX|PDX1|proX	11	11p13
UBE2C		11065	UBE2C	ubiquitin-conjugating enzyme E2C	UBCH10|dJ447F3.2	20	20q13.12
PLK1		5347	PLK1	polo-like kinase 1	PLK|STPK13	16	16p12.2
RACGAP1		29127	RACGAP1	Rac GTPase activating protein 1	CYK4|HsCYK-4|ID-GAP|MgcRacGAP	12	12q13.12
RAD51AP1		10635	RAD51AP1	RAD51 associated protein 1	PIR51	12	12p13.2-p13.1
MELK		9833	MELK	maternal embryonic leucine zipper kinase	HPK38	9	9p13.2
E2F8		79733	E2F8	E2F transcription factor 8	E2F-8	11	11p15.1
EXO1		9156	EXO1	exonuclease 1	HEX1|hExoI	1	1q43
KIFC1		3833	KIFC1	kinesin family member C1	HSET|KNSL2	6	6p21.3
CDCA2		157313	CDCA2	cell division cycle associated 2	PPP1R81|Repo-Man	8	8p21.2
CDC20		991	CDC20	cell division cycle 20	CDC20A|bA276H19.3|p55CDC	1	1p34.1
RXFP1		59350	RXFP1	relaxin/insulin-like family peptide receptor 1	LGR7|RXFPR1	4	4q32.1
TICRR		90381	TICRR	TOPBP1-interacting checkpoint and replication regulator	C15orf42|SLD3|Treslin	15	15q26.1
DACT3		147906	DACT3	dishevelled-binding antagonist of beta-catenin 3	DAPPER3|RRR1	19	19q13.32
TROAP		10024	TROAP	trophinin associated protein	TASTIN	12	12q13.12
ANKRD42		338699	ANKRD42	ankyrin repeat domain 42	PPP1R79|SARP	11	11q14.1
UHRF1		29128	UHRF1	ubiquitin-like with PHD and ring finger domains 1	ICBP90|Np95|RNF106|hNP95|hUHRF1|huNp95	19	19p13.3
MAD2L1		4085	MAD2L1	MAD2 mitotic arrest deficient-like 1 (yeast)	HSMAD2|MAD2	4	4q27
KIAA1524		57650	KIAA1524	KIAA1524	CIP2A|p90	3	3q13.13
CDK1		983	CDK1	cyclin-dependent kinase 1	CDC2|CDC28A|P34CDC2	10	10q21.1
CKAP2L		150468	CKAP2L	cytoskeleton associated protein 2-like	-	2	2q13
KIF2C		11004	KIF2C	kinesin family member 2C	CT139|KNSL6|MCAK	1	1p34.1
GINS1		9837	GINS1	GINS complex subunit 1 (Psf1 homolog)	PSF1	20	20p11.21
BIRC5		332	BIRC5	baculoviral IAP repeat containing 5	API4|EPR-1	17	17q25
NUF2		83540	NUF2	NUF2, NDC80 kinetochore complex component	CDCA1|CT106|NUF2R	1	1q23.3
RC3H1		149041	RC3H1	ring finger and CCCH-type domains 1	RNF198|ROQUIN	1	1q25.1
BUB1B		701	BUB1B	BUB1 mitotic checkpoint serine/threonine kinase B	BUB1beta|BUBR1|Bub1A|MAD3L|MVA1|SSK1|hBUBR1	15	15q15
RAD54L		8438	RAD54L	RAD54-like (S. cerevisiae)	HR54|RAD54A|hHR54|hRAD54	1	1p32
MYBL2		4605	MYBL2	v-myb avian myeloblastosis viral oncogene homolog-like 2	B-MYB|BMYB	20	20q13.1
NEK2		4751	NEK2	NIMA-related kinase 2	HsPK21|NEK2A|NLK1|PPP1R111|RP67	1	1q32.3
ASF1B		55723	ASF1B	anti-silencing function 1B histone chaperone	CIA-II	19	19p13.12
TPX2		22974	TPX2	TPX2, microtubule-associated	C20orf1|C20orf2|DIL-2|DIL2|FLS353|GD:C20orf1|HCA519|HCTP4|REPP86|p100	20	20q11.2
DTL		51514	DTL	denticleless E3 ubiquitin protein ligase homolog (Drosophila)	CDT2|DCAF2|L2DTL|RAMP	1	1q32
ARHGAP11A		9824	ARHGAP11A	Rho GTPase activating protein 11A	GAP (1-12)	15	15q13.2
CDCA5		113130	CDCA5	cell division cycle associated 5	SORORIN	11	11q12.1
TCF19		6941	TCF19	transcription factor 19	SC1|TCF-19	6	6p21.3
HELLS		3070	HELLS	helicase, lymphoid-specific	LSH|Nbla10143|PASG|SMARCA6	10	10q24.2
HMMR		3161	HMMR	hyaluronan-mediated motility receptor (RHAMM)	CD168|IHABP|RHAMM	5	5q34
EME1		146956	EME1	essential meiotic structure-specific endonuclease 1	MMS4L|SLX2A	17	17q21.33
CCNB1		891	CCNB1	cyclin B1	CCNB	5	5q12
KIF4A		24137	KIF4A	kinesin family member 4A	KIF4|KIF4G1|MRX100	X	Xq13.1
BUB1		699	BUB1	BUB1 mitotic checkpoint serine/threonine kinase	BUB1A|BUB1L|hBUB1	2	2q14
KIF18A		81930	KIF18A	kinesin family member 18A	MS-KIF18A|PPP1R99	11	11p14.1
TTK		7272	TTK	TTK protein kinase	CT96|ESK|MPH1|MPS1|MPS1L1|PYT	6	6q14.1
FANCI		55215	FANCI	Fanconi anemia, complementation group I	KIAA1794	15	15q26.1
SKA1		220134	SKA1	spindle and kinetochore associated complex subunit 1	C18orf24	18	18q21.1
DEPDC1		55635	DEPDC1	DEP domain containing 1	DEP.8|DEPDC1-V2|DEPDC1A|SDP35	1	1p31.2
POLQ		10721	POLQ	polymerase (DNA directed), theta	POLH|PRO0327	3	3q13.33
ASPM		259266	ASPM	asp (abnormal spindle) homolog, microcephaly associated (Drosophila)	ASP|Calmbp1|MCPH5	1	1q31
CENPE		1062	CENPE	centromere protein E, 312kDa	CENP-E|KIF10|MCPH13|PPP1R61	4	4q24-q25
NDC80		10403	NDC80	NDC80 kinetochore complex component	HEC|HEC1|HsHec1|KNTC2|TID3|hsNDC80	18	18p11.32
ANLN		54443	ANLN	anillin actin binding protein	FSGS8|Scraps|scra	7	7p15-p14
KIF20A		10112	KIF20A	kinesin family member 20A	MKLP2|RAB6KIFL	5	5q31
PRR11		55771	PRR11	proline rich 11	-	17	17q22
WDR62		284403	WDR62	WD repeat domain 62	C19orf14|MCPH2	19	19q13.12
SGOL1		151648	SGOL1	shugoshin-like 1 (S. pombe)	CAID|NY-BR-85|SGO|Sgo1	3	3p24.3
MKI67		4288	MKI67	marker of proliferation Ki-67	KIA|MIB-|MIB-1|PPP1R105	10	10q26.2
DLGAP5		9787	DLGAP5	discs, large (Drosophila) homolog-associated protein 5	DLG7|HURP	14	14q22.3
TOP2A		7153	TOP2A	topoisomerase (DNA) II alpha 170kDa	TOP2|TP2A	17	17q21-q22
GTSE1		51512	GTSE1	G-2 and S-phase expressed 1	B99	22	22q13.2-q13.3
SKA3		221150	SKA3	spindle and kinetochore associated complex subunit 3	C13orf3|RAMA1	13	13q12.11
MRPL48		51642	MRPL48	mitochondrial ribosomal protein L48	CGI-118|HSPC290|L48MT|MRP-L48	11	11q13.4
PRC1		9055	PRC1	protein regulator of cytokinesis 1	ASE1	15	15q26.1
KIF11		3832	KIF11	kinesin family member 11	EG5|HKSP|KNSL1|MCLMR|TRIP5	10	10q24.1
CCNF		899	CCNF	cyclin F	FBX1|FBXO1	16	16p13.3
COMMD9		29099	COMMD9	COMM domain containing 9	HSPC166	11	11p13
CENPA		1058	CENPA	centromere protein A	CENP-A|CenH3	2	2p23.3
KIF23		9493	KIF23	kinesin family member 23	CHO1|KNSL5|MKLP-1|MKLP1	15	15q23
HJURP		55355	HJURP	Holliday junction recognition protein	FAKTS|URLC9|hFLEG1	2	2q37.1
TCP10		6953	TCP10	t-complex 10	TCP10A	6	6q27
DIAPH3		81624	DIAPH3	diaphanous-related formin 3	AN|AUNA1|DIA2|DRF3|NSDAN|diap3|mDia2	13	13q21.2
ZWINT		11130	ZWINT	ZW10 interacting kinetochore protein	HZwint-1|KNTC2AP|SIP30|ZWINT1	10	10q21-q22
CDCA3		83461	CDCA3	cell division cycle associated 3	GRCC8|TOME-1	12	12p13
NCAPG		64151	NCAPG	non-SMC condensin I complex, subunit G	CAPG|CHCG|NY-MEL-3|YCG1	4	4p15.33
CDC45		8318	CDC45	cell division cycle 45	CDC45L|CDC45L2|PORC-PI-1	22	22q11.21
RRM2		6241	RRM2	ribonucleotide reductase M2	R2|RR2|RR2M	2	2p25-p24
KIF18B		146909	KIF18B	kinesin family member 18B	-	17	17q21.31
VWA7		80737	VWA7	von Willebrand factor A domain containing 7	C6orf27|G7c|NG37	6	6p21.33
CDCA8		55143	CDCA8	cell division cycle associated 8	BOR|BOREALIN|DasraB|MESRGP	1	1p34.3

## Sheet: Cellular component
Analysis: Cellular component
Dataset name: Module with seed HMMR
Number of genes in the dataset: 91
Number of genes in the dataset (which are available in Cellular component database) :84
Number of genes in background: 19230
Is analysis quantitative: No
						Corrected p-values
Cellular component	No. of genes in the dataset	No.of genes in the background dataset	Percentage of genes	Fold enrichment	P-value (Hypergeometric test)	Bonferroni method	BH method	Q-value (Storey-Tibshirani method)
Plasma membrane	3	3479	3.2967	0.182811	0.999997	1	1	1	RXFP1; HMMR; CCNB1;
Golgi aparatus	1	897	1.0989	0.237911	0.987189	1	1	1	KIF20A;
Nucleus	66	5847	72.5275	2.38543	1.38791e-16	1.08812e-13	2.7203e-14	1.76399e-13	CDC25C; FOXM1; SPC25; NUSAP1; CDKN3; FANCD2; CDC6; MCM10; TRIP13; CENPK; UBE2C; PLK1; RACGAP1; RAD51AP1; MELK; E2F8; EXO1; TICRR; UHRF1; MAD2L1; KIAA1524; CDK1; CKAP2L; KIF2C; GINS1; BIRC5; NUF2; BUB1B; RAD54L; MYBL2; NEK2; ASF1B; TPX2; DTL; CDCA5; TCF19; HELLS; HMMR; CCNB1; KIF4A; BUB1; KIF18A; FANCI; SKA1; POLQ; ASPM; CENPE; NDC80; ANLN; KIF20A; PRR11; WDR62; MKI67; DLGAP5; TOP2A; PRC1; CCNF; C…
Perinuclear region of cytoplasm	2	119	2.1978	3.56864	0.109141	1	1	1	CDKN3; MAD2L1;
Actin cytoskeleton	1	132	1.0989	1.61661	0.466491	1	1	1	ANLN;
Nucleolus	16	1257	17.5824	2.69118	0.000249339	0.195482	0.00888554	0.0576186	NUSAP1; MCM10; CDK1; KIF2C; BIRC5; NEK2; TPX2; EME1; CCNB1; FANCI; ASPM; ANLN; MKI67; TOP2A; HJURP; CDCA8;
Mitochondrion	8	1259	8.79121	1.34429	0.244911	1	1	1	FANCD2; PDHX; UHRF1; CDK1; HMMR; KIF4A; FANCI; MRPL48;
Cytosol	13	1178	14.2857	2.33356	0.00355774	1	0.0979402	0.635097	CDC25C; CDC6; UBE2C; PLK1; CDC20; MAD2L1; KIAA1524; CDK1; BIRC5; BUB1B; NEK2; CCNB1; TCP10;
Cytoplasm	42	5684	46.1538	1.56167	0.00058628	0.459644	0.0198868	0.128957	CDC25C; FOXM1; NUSAP1; CDKN3; CDC6; MCM10; PLK1; MELK; CDC20; TROAP; MAD2L1; KIAA1524; CDK1; KIF2C; GINS1; BIRC5; NUF2; RC3H1; BUB1B; NEK2; ASF1B; DTL; HMMR; CCNB1; KIF4A; BUB1; KIF18A; SKA1; ANLN; WDR62; MKI67; DLGAP5; TOP2A; GTSE1; KIF11; KIF23; HJURP; ZWINT; CDCA3; NCAPG; CDC45; RRM2;
Exosomes	3	2043	3.2967	0.311305	0.997505	1	1	1	RACGAP1; CDK1; KIF18B;
Midbody	4	19	4.3956	44.571	1.72247e-06	0.00135041	0.000103878	0.000673602	RACGAP1; CDK1; BIRC5; KIF23;
Lysosome	1	1620	1.0989	0.131733	0.999674	1	1	1	COMMD9;
Extracellular	4	1825	4.3956	0.464269	0.977805	1	1	1	KIF4A; DLGAP5; KIF23; RRM2;
Kinetochore	16	90	17.5824	37.583	2.5629e-21	2.00931e-18	2.00931e-18	1.30295e-17	SPC25; CENPI; PLK1; CDC20; MAD2L1; KIF2C; NUF2; BUB1B; NEK2; BUB1; SKA1; CENPE; NDC80; SGOL1; TOP2A; ZWINT;
Nuclear pore	1	42	1.0989	5.07995	0.180808	1	1	1	MAD2L1;
Extracellular space	1	404	1.0989	0.528226	0.855829	1	1	1	PRC1;
Nucleoplasm	15	449	16.4835	7.06342	2.86718e-09	2.24787e-06	2.80983e-07	1.82205e-06	CDC25C; FANCD2; CDC6; MCM10; UBE2C; PLK1; CDC20; CDK1; CCNB1; FANCI; POLQ; KIF20A; TOP2A; KIF23; CDC45;
Centrosome	16	656	17.5824	5.15669	6.76964e-08	5.3074e-05	5.3074e-06	3.4416e-05	PLK1; CDC20; CDK1; BIRC5; NEK2; DTL; HMMR; CCNB1; TTK; CENPE; SGOL1; DLGAP5; KIF11; KIF23; NCAPG; CDC45;
Cytoskeleton	8	427	8.79121	3.96355	0.000942309	0.73877	0.0295508	0.191623	NUSAP1; PLK1; KIF2C; BIRC5; TPX2; KIF18A; PRC1; KIF23;
Cul4B-RING ubiquitin ligase complex	1	4	1.0989	53.2191	0.0187963	1	0.368407	1	DTL;
Microtubule	16	129	17.5824	26.2215	1.10156e-18	8.63626e-16	2.87875e-16	1.86674e-15	PLK1; RACGAP1; KIFC1; CDK1; BIRC5; TPX2; KIF4A; KIF18A; SKA1; ASPM; CENPE; KIF20A; DLGAP5; PRC1; KIF11; KIF23;
Ruffle	1	24	1.0989	8.88832	0.107662	1	1	1	KIF18A;
Caveola	1	24	1.0989	8.88832	0.107662	1	1	1	KIF18A;
Condensed nuclear chromosome, centromeric region	1	3	1.0989	70.8998	0.0141302	1	0.291529	1	CENPA;
Cytoplasmic microtubule	2	8	2.1978	53.0217	0.000608779	0.477283	0.0198868	0.128957	BIRC5; GTSE1;
Protein complex	3	65	3.2967	9.78311	0.00362279	1	0.0979402	0.635097	NEK2; TOP2A; CDCA8;
Spindle	4	30	4.3956	28.2338	1.17033e-05	0.00917542	0.00053973	0.0034999	CDC20; TTK; KIF11; KIF23;
Spindle pole	4	24	4.3956	35.2893	4.63742e-06	0.00363574	0.000242383	0.00157174	TPX2; CCNB1; SGOL1; KIF11;
Cul4A-RING ubiquitin ligase complex	1	7	1.0989	30.4434	0.0326638	1	0.595544	1	DTL;
Microtubule cytoskeleton	4	47	4.3956	18.0237	7.16333e-05	0.0561605	0.00267431	0.0173417	KIF2C; TPX2; KIF18A; PRC1;
Centriole	4	22	4.3956	38.4959	3.21562e-06	0.00252105	0.000180075	0.0011677	BIRC5; NEK2; TOP2A; CCNF;
Kinetochore microtubule	1	5	1.0989	42.5965	0.0234405	1	0.437556	1	KIF18A;
Spindle microtubule	7	24	7.69231	61.6902	1.36188e-11	1.06771e-08	1.77952e-09	1.15394e-08	CDK1; BIRC5; KIF4A; SKA1; SKA3; PRC1; KIF11;
SCF ubiquitin ligase complex	1	15	1.0989	14.2178	0.0687032	1	1	1	CCNF;
Chromosome	9	59	9.89011	32.2619	8.21456e-12	6.44022e-09	1.28804e-09	8.35237e-09	SGOL2; MAD2L1; BIRC5; NUF2; BUB1B; BUB1; CENPE; SGOL1; CENPA;
Microtubule associated complex	1	24	1.0989	8.88832	0.107662	1	1	1	KIFC1;
Others	1	51	1.0989	4.18366	0.215125	1	1	1	KIF23;
Anaphase-promoting complex	2	18	2.1978	23.5816	0.00322567	1	0.093664	0.607368	UBE2C; BUB1B;
Nuclear chromosome	2	17	2.1978	24.9679	0.00287609	1	0.0867253	0.562374	BIRC5; TOP2A;
Chromatin remodeling complex	1	8	1.0989	26.6428	0.0372431	1	0.663604	1	KIF11;
Outer kinetochore of condensed chromosome	4	8	4.3956	105.78	3.23723e-08	2.53799e-05	2.81999e-06	1.82863e-05	BUB1B; SKA1; CENPE; SKA3;
Kinesin complex	3	9	3.2967	70.5882	8.43582e-06	0.00661368	0.000413355	0.00268042	KIF2C; KIF11; KIF23;
Chromosome, centromeric region	10	19	10.989	111.261	3.01684e-19	2.3652e-16	1.1826e-16	7.66862e-16	SGOL2; KIF2C; BIRC5; NUF2; CENPE; NDC80; SGOL1; CENPA; HJURP; CDCA8;
Chromosome passenger complex	2	3	2.1978	141.098	6.6241e-05	0.051933	0.00259665	0.0168381	BIRC5; CDCA8;
Condensin complex	1	5	1.0989	42.5965	0.0234405	1	0.437556	1	NCAPG;
Condensed chromosome kinetochore	5	7	5.49451	151.012	4.42569e-11	3.46974e-08	4.95677e-09	3.21424e-08	SPC25; BUB1B; BUB1; NDC80; HJURP;
Mitotic cohesin complex	2	2	2.1978	211.296	2.21487e-05	0.0173646	0.000964698	0.00625563	SGOL2; SGOL1;
Condensed nuclear chromosome kinetochore	1	1	1.0989	211.296	0.00473219	1	0.109119	0.707585	CENPA;
Spindle midzone	1	4	1.0989	53.2191	0.0187963	1	0.368407	1	BUB1B;
Cohesin complex	1	3	1.0989	70.8998	0.0141302	1	0.291529	1	CDCA5;
Outer kinetochore of condensed nuclear chromosome	3	3	3.2967	211.296	1.02519e-07	8.03748e-05	7.3068e-06	4.73812e-05	PLK1; CCNB1; NDC80;
Spindle pole centrosome	1	3	1.0989	70.8998	0.0141302	1	0.291529	1	DLGAP5;
Actomyosin contractile ring	1	3	1.0989	70.8998	0.0141302	1	0.291529	1	ANLN;
Ndc80 complex	3	4	3.2967	158.603	4.08668e-07	0.000320396	2.66996e-05	0.000173135	SPC25; NUF2; NDC80;
Spindle pole body	1	1	1.0989	211.296	0.00473219	1	0.109119	0.707585	BUB1;
Condensed chromosome, centromeric region	2	3	2.1978	141.098	6.6241e-05	0.051933	0.00259665	0.0168381	CENPE; SGOL1;
DNA topoisomerase complex (ATP-hydrolyzing)	1	1	1.0989	211.296	0.00473219	1	0.109119	0.707585	TOP2A;
Viral integration complex	1	1	1.0989	211.296	0.00473219	1	0.109119	0.707585	TOP2A;
Interphase microtubule organizing center	1	1	1.0989	211.296	0.00473219	1	0.109119	0.707585	BIRC5;

## Sheet: Molecular function
Analysis: Molecular function
Dataset name: Module with seed HMMR
Number of genes in the dataset: 91
Number of genes in the dataset (which are available in Molecular function database) :91
Number of genes in background: 19230
Is analysis quantitative: No
						Corrected p-values
Molecular function	No. of genes in the dataset	No.of genes in the background dataset	Percentage of genes	Fold enrichment	P-value (Hypergeometric test)	Bonferroni method	BH method	Q-value (Storey-Tibshirani method)
Molecular function unknown	28	5685	30.7692	1.04105	0.439292	1	1	1	CENPI; SGOL2; CENPK; CDCA2; TICRR; DACT3; ANKRD42; KIAA1524; CKAP2L; GINS1; DTL; CDCA5; SKA1; DEPDC1; ASPM; PRR11; WDR62; GTSE1; SKA3; COMMD9; HJURP; TCP10; DIAPH3; ZWINT; CDCA3; KIF18B; VWA7; CDCA8;
Cell adhesion molecule activity	1	356	1.0989	0.599445	0.818133	1	1	1	TROAP;
ATPase activity	1	111	1.0989	1.92243	0.410237	1	1	1	TRIP13;
Catalytic activity	1	532	1.0989	0.401136	0.922624	1	1	1	PDHX;
GTPase activator activity	2	144	2.1978	2.94913	0.148694	1	1	1	RACGAP1; ARHGAP11A;
Oxidoreductase activity	1	161	1.0989	1.32544	0.535546	1	1	1	RRM2;
Structural molecule activity	1	269	1.0989	0.793311	0.723343	1	1	1	ANLN;
Chromatin binding	2	13	2.1978	32.6444	0.00166995	0.374069	0.0970398	0.589516	NDC80; SGOL1;
Cytoskeletal protein binding	2	218	2.1978	1.94809	0.27595	1	1	1	NUF2; PRC1;
G-protein coupled receptor activity	1	736	1.0989	0.289953	0.971555	1	1	1	RXFP1;
Protein serine/threonine kinase activity	6	301	6.59341	4.21875	0.00306482	0.68652	0.137304	0.834121	PLK1; MELK; CDK1; BUB1B; NEK2; BUB1;
Transcription regulator activity	1	832	1.0989	0.256498	0.982306	1	1	1	E2F8;
Receptor activity	1	361	1.0989	0.591143	0.822475	1	1	1	HMMR;
Transcription factor activity	3	842	3.2967	0.755335	0.76684	1	1	1	FOXM1; MYBL2; TCF19;
Receptor signaling complex scaffold activity	1	322	1.0989	0.662739	0.785684	1	1	1	BIRC5;
Ubiquitin-specific protease activity	1	377	1.0989	0.566055	0.835694	1	1	1	UBE2C;
ATP binding	1	6	1.0989	35.5089	0.0280629	1	0.608303	1	TPX2;
DNA repair protein	2	57	2.1978	7.44964	0.029872	1	0.608303	1	FANCD2; FANCI;
Protein binding	5	182	5.49451	5.81611	0.00173285	0.388159	0.0970398	0.589516	SPC25; CDC20; MAD2L1; MKI67; CDC45;
DNA binding	10	654	10.989	3.234	0.00104184	0.233371	0.0970398	0.589516	CDC6; MCM10; RAD51AP1; UHRF1; RAD54L; HELLS; KIF4A; CENPE; CENPA; NCAPG;
Chaperone activity	1	126	1.0989	1.69358	0.450983	1	1	1	ASF1B;
Motor activity	6	79	6.59341	16.0725	2.00169e-06	0.000448378	0.000448378	0.00272389	KIFC1; KIF2C; KIF18A; KIF20A; KIF11; KIF23;
Kinase binding	1	16	1.0989	13.3297	0.0731138	1	1	1	CCNB1;
Structural constituent of ribosome	1	152	1.0989	1.40391	0.515119	1	1	1	MRPL48;
Protein kinase binding	1	5	1.0989	42.5965	0.0234405	1	0.608303	1	CCNF;
Protein tyrosine/serine/threonine phosphatase activity	2	37	2.1978	11.4754	0.0132473	1	0.494564	1	CDC25C; CDKN3;
Protein threonine/tyrosine kinase activity	1	28	1.0989	7.61901	0.124456	1	1	1	TTK;
Cytokine activity	1	107	1.0989	1.99429	0.398876	1	1	1	NUSAP1;
DNA-directed DNA polymerase activity	1	20	1.0989	10.6651	0.0905502	1	1	1	POLQ;
Phosphoprotein phosphatase activity	1	6	1.0989	35.5089	0.0280629	1	0.608303	1	DLGAP5;
Exonuclease activity	1	10	1.0989	21.3195	0.0463374	1	0.741399	1	EXO1;
Ubiquitin binding	1	9	1.0989	23.6857	0.0418009	1	0.720262	1	RC3H1;
DNA topoisomerase activity	1	6	1.0989	35.5089	0.0280629	1	0.608303	1	TOP2A;
Endonuclease activity	1	7	1.0989	30.4434	0.0326638	1	0.609724	1	EME1;

## Sheet: Biological process
Analysis: Biological process
Dataset name: Module with seed HMMR
Number of genes in the dataset: 91
Number of genes in the dataset (which are available in Biological process database) :91
Number of genes in background: 19230
Is analysis quantitative: No
						Corrected p-values
Biological process	No. of genes in the dataset	No.of genes in the background dataset	Percentage of genes	Fold enrichment	P-value (Hypergeometric test)	Bonferroni method	BH method	Q-value (Storey-Tibshirani method)
Biological_process unknown	27	4731	29.6703	1.20632	0.157752	1	1	1	CENPI; SGOL2; CENPK; CDCA2; TICRR; DACT3; ANKRD42; KIAA1524; CKAP2L; GINS1; DTL; CDCA5; FANCI; SKA1; DEPDC1; ASPM; PRR11; WDR62; GTSE1; SKA3; COMMD9; HJURP; TCP10; DIAPH3; CDCA3; KIF18B; VWA7;
Protein metabolism	4	1323	4.3956	0.64043	0.880092	1	1	1	UBE2C; RC3H1; ASF1B; MRPL48;
Metabolism	1	1683	1.0989	0.126802	0.999765	1	1	1	PDHX;
Energy pathways	1	1633	1.0989	0.130684	0.999695	1	1	1	PDHX;
Cell growth and/or maintenance	8	1125	8.79121	1.50441	0.162788	1	1	1	TROAP; KIF2C; TPX2; KIF18A; ANLN; KIF20A; KIF11; KIF23;
Cell communication	25	3713	27.4725	1.42324	0.0366033	1	1	1	CDC25C; CDKN3; FANCD2; CDC6; PLK1; RACGAP1; MELK; RXFP1; MAD2L1; CDK1; BIRC5; NUF2; BUB1B; NEK2; ARHGAP11A; HMMR; CCNB1; BUB1; TTK; NDC80; MKI67; DLGAP5; PRC1; CCNF; CDCA8;
Signal transduction	25	3934	27.4725	1.34329	0.0662788	1	1	1	CDC25C; CDKN3; FANCD2; CDC6; PLK1; RACGAP1; MELK; RXFP1; MAD2L1; CDK1; BIRC5; NUF2; BUB1B; NEK2; ARHGAP11A; HMMR; CCNB1; BUB1; TTK; NDC80; MKI67; DLGAP5; PRC1; CCNF; CDCA8;
Regulation of nucleobase, nucleoside, nucleotide and nucleic acid metabolism	20	2828	21.978	1.49505	0.0399415	1	1	1	FOXM1; MCM10; TRIP13; RAD51AP1; E2F8; EXO1; UHRF1; RAD54L; MYBL2; TCF19; HELLS; EME1; KIF4A; POLQ; CENPE; TOP2A; CENPA; NCAPG; CDC45; RRM2;
Regulation of cell cycle	2	57	2.1978	7.44964	0.029872	1	1	1	E2F8; DLGAP5;
Cell cycle	4	22	4.3956	38.4959	3.21562e-06	0.000572381	0.000314985	0.00205104	NUSAP1; CDC20; PRC1; ZWINT;
Apoptosis	1	220	1.0989	0.969995	0.649906	1	1	1	SPC25;
Microtubule-based process	1	5	1.0989	42.5965	0.0234405	1	1	1	KIFC1;
Chromosome segregation	3	7	3.2967	90.7275	3.53916e-06	0.00062997	0.000314985	0.00205104	NUF2; NDC80; SGOL1;
Spindle assembly	2	2	2.1978	211.296	2.21487e-05	0.00394247	0.00131416	0.00855718	NUF2; TPX2;

## Sheet: Biological pathway
Analysis: Biological pathway
Dataset name: Module with seed HMMR
Number of genes in the dataset: 91
Number of genes in the dataset (which are available in Biological pathway database) :50
Number of genes in background: 19230
Is analysis quantitative: No
						Corrected p-values
Biological pathway	No. of genes in the dataset	No.of genes in the background dataset	Percentage of genes	Fold enrichment	P-value (Hypergeometric test)	Bonferroni method	BH method	Q-value (Storey-Tibshirani method)
Vif-mediated degradation of APOBEC3G	1	69	1.0989	3.09243	0.279549	1	1	1	UBE2C;
Developmental Biology	2	432	2.1978	0.983089	0.609642	1	1	1	CDK1; KIF4A;
Vpu mediated degradation of CD4	1	67	1.0989	3.18473	0.272657	1	1	1	UBE2C;
Axon guidance	2	219	2.1978	1.9392	0.277705	1	1	1	CDK1; KIF4A;
NCAM signaling for neurite out-growth	1	57	1.0989	3.74335	0.237208	1	1	1	CDK1;
Recycling pathway of L1	1	32	1.0989	6.66693	0.140936	1	1	1	KIF4A;
L1CAM interactions	1	79	1.0989	2.70103	0.31305	1	1	1	KIF4A;
Hemostasis	8	375	8.79121	4.51315	0.000403214	0.672561	0.0126898	0.074566	RACGAP1; KIFC1; KIF2C; KIF4A; KIF18A; CENPE; KIF11; KIF23;
APC-Cdc20 mediated degradation of Nek2A	5	23	5.49451	46.0057	6.68032e-08	0.000111428	6.19043e-06	3.63752e-05	UBE2C; CDC20; MAD2L1; BUB1B; NEK2;
Mitotic Telophase /Cytokinesis	4	18	4.3956	47.0458	1.36478e-06	0.00227645	7.35594e-05	0.000432238	UBE2C; PLK1; KIF20A; KIF23;
Mitotic Metaphase/Anaphase Transition	2	22	2.1978	19.296	0.00481066	1	0.113017	0.664091	UBE2C; PLK1;
Mitotic Prometaphase	21	99	23.0769	44.8371	1.52464e-29	2.5431e-26	5.08621e-27	2.98868e-26	SPC25; CENPI; SGOL2; CENPK; UBE2C; PLK1; CDC20; MAD2L1; KIF2C; BIRC5; NUF2; BUB1B; BUB1; KIF18A; SKA1; CENPE; NDC80; SGOL1; CENPA; ZWINT; CDCA8;
Mitotic Prophase	3	62	3.2967	10.2564	0.00316891	1	0.0777314	0.456753	PLK1; CDK1; NEK2;
Golgi Cisternae Pericentriolar Stack Reorganization	3	62	3.2967	10.2564	0.00316891	1	0.0777314	0.456753	PLK1; CDK1; NEK2;
Mitotic M-M/G1 phases	28	242	30.7692	24.4551	1.41768e-31	2.36469e-28	5.91173e-29	3.47376e-28	SPC25; CENPI; SGOL2; CDC6; MCM10; CENPK; UBE2C; PLK1; CDC20; MAD2L1; CDK1; KIF2C; BIRC5; NUF2; BUB1B; NEK2; BUB1; KIF18A; SKA1; CENPE; NDC80; KIF20A; SGOL1; CENPA; KIF23; ZWINT; CDC45; CDCA8;
M Phase	25	158	27.4725	33.4441	1.03644e-31	1.72879e-28	5.76263e-29	3.38615e-28	SPC25; CENPI; SGOL2; CENPK; UBE2C; PLK1; CDC20; MAD2L1; CDK1; KIF2C; BIRC5; NUF2; BUB1B; NEK2; BUB1; KIF18A; SKA1; CENPE; NDC80; KIF20A; SGOL1; CENPA; KIF23; ZWINT; CDCA8;
DNA Replication	29	261	31.8681	23.4845	3.34647e-32	5.58192e-29	2.79096e-29	1.63998e-28	SPC25; CENPI; SGOL2; CDC6; MCM10; CENPK; UBE2C; PLK1; CDC20; MAD2L1; CDK1; KIF2C; GINS1; BIRC5; NUF2; BUB1B; NEK2; BUB1; KIF18A; SKA1; CENPE; NDC80; KIF20A; SGOL1; CENPA; KIF23; ZWINT; CDC45; CDCA8;
Factors involved in megakaryocyte development and platelet production	8	119	8.79121	14.2213	9.39221e-08	0.000156662	7.8331e-06	4.60276e-05	RACGAP1; KIFC1; KIF2C; KIF4A; KIF18A; CENPE; KIF11; KIF23;
Kinesins	8	21	8.79121	80.5558	3.55224e-14	5.92514e-11	5.92514e-12	3.48164e-11	RACGAP1; KIFC1; KIF2C; KIF4A; KIF18A; CENPE; KIF11; KIF23;
ERK activation	1	6	1.0989	35.5089	0.0280629	1	0.550694	1	CDK1;
ERK1 activation	1	3	1.0989	70.8998	0.0141302	1	0.294615	1	CDK1;
RAF/MAP kinase cascade	1	11	1.0989	19.3832	0.0508527	1	0.874456	1	CDK1;
Inactivation of APC/C via direct inhibition of the APC/C complex	4	18	4.3956	47.0458	1.36478e-06	0.00227645	7.35594e-05	0.000432238	UBE2C; CDC20; MAD2L1; BUB1B;
Inhibition of the proteolytic activity of APC/C required for the onset of anaphase by mitotic spindle checkpoint components	4	18	4.3956	47.0458	1.36478e-06	0.00227645	7.35594e-05	0.000432238	UBE2C; CDC20; MAD2L1; BUB1B;
Amplification of signal from unattached kinetochores via a MAD2 inhibitory signal	1	2	1.0989	106.173	0.00944223	1	0.204541	1	MAD2L1;
Host Interactions of HIV factors	1	141	1.0989	1.51343	0.488943	1	1	1	UBE2C;
HIV Infection	1	203	1.0989	1.05122	0.620166	1	1	1	UBE2C;
SOS-mediated signalling	1	15	1.0989	14.2178	0.0687032	1	1	1	CDK1;
Signalling by NGF	1	143	1.0989	1.49226	0.493804	1	1	1	CDK1;
Signalling to p38 via RIT and RIN	1	16	1.0989	13.3297	0.0731138	1	1	1	CDK1;
Signalling to RAS	1	21	1.0989	10.1575	0.0948583	1	1	1	CDK1;
Signalling to ERKs	1	30	1.0989	7.11125	0.132735	1	1	1	CDK1;
Frs2-mediated activation	1	19	1.0989	11.2261	0.0862217	1	1	1	CDK1;
ARMS-mediated activation	1	18	1.0989	11.8494	0.0818729	1	1	1	CDK1;
Prolonged ERK activation events	1	20	1.0989	10.6651	0.0905502	1	1	1	CDK1;
NGF signalling via TRKA from the plasma membrane	1	107	1.0989	1.99429	0.398876	1	1	1	CDK1;
Signaling by FGFR	1	95	1.0989	2.24617	0.363476	1	1	1	CDK1;
SHC1 events in EGFR signaling	1	16	1.0989	13.3297	0.0731138	1	1	1	CDK1;
GRB2 events in EGFR signaling	1	15	1.0989	14.2178	0.0687032	1	1	1	CDK1;
IRS-mediated signalling	1	51	1.0989	4.18366	0.215125	1	1	1	CDK1;
SHC-related events	1	16	1.0989	13.3297	0.0731138	1	1	1	CDK1;
SHC-mediated signalling	1	13	1.0989	16.4034	0.0598199	1	0.959418	1	CDK1;
IRS-related events	1	53	1.0989	4.02582	0.222555	1	1	1	CDK1;
Signaling by Insulin receptor	1	79	1.0989	2.70103	0.31305	1	1	1	CDK1;
Insulin receptor signalling cascade	1	56	1.0989	3.81019	0.233571	1	1	1	CDK1;
Downstream signaling of activated FGFR	1	66	1.0989	3.23297	0.269187	1	1	1	CDK1;
FRS2-mediated cascade	1	15	1.0989	14.2178	0.0687032	1	1	1	CDK1;
Signaling by EGFR	1	98	1.0989	2.17742	0.372514	1	1	1	CDK1;
Signal Transduction	3	1208	3.2967	0.526485	0.930876	1	1	1	UBE2C; RXFP1; CDK1;
CDC6 association with the ORC:origin complex	1	11	1.0989	19.3832	0.0508527	1	0.874456	1	CDC6;
Assembly of the pre-replicative complex	2	83	2.1978	5.1163	0.05889	1	0.953674	1	CDC6; UBE2C;
DNA Replication Pre-Initiation	4	98	4.3956	8.64499	0.00120748	1	0.0335679	0.197247	CDC6; MCM10; UBE2C; CDC45;
M/G1 Transition	4	98	4.3956	8.64499	0.00120748	1	0.0335679	0.197247	CDC6; MCM10; UBE2C; CDC45;
Autodegradation of Cdh1 by Cdh1:APC/C	1	60	1.0989	3.55622	0.248019	1	1	1	UBE2C;
APC/C:Cdc20 mediated degradation of Cyclin B	4	22	4.3956	38.4959	3.21562e-06	0.00536366	0.000153247	0.000900488	UBE2C; CDC20; CDK1; CCNB1;
APC/C:Cdc20 mediated degradation of Securin	2	66	2.1978	6.43394	0.0390691	1	0.740538	1	UBE2C; CDC20;
Conversion from APC/C:Cdc20 to APC/C:Cdh1 in late anaphase	2	16	2.1978	26.5274	0.00254555	1	0.0663433	0.389836	UBE2C; CDC20;
APC/C:Cdh1 mediated degradation of Cdc20 and other APC/C:Cdh1 targeted proteins in late mitosis/early G1	3	69	3.2967	9.21605	0.00428689	1	0.103631	0.60894	UBE2C; PLK1; CDC20;
Loss of Nlp from mitotic centrosomes	3	61	3.2967	10.4245	0.00302584	1	0.0764713	0.449349	PLK1; CDK1; NEK2;
Regulation of mitotic cell cycle	7	81	7.69231	18.2839	1.10002e-07	0.000183483	8.34015e-06	4.90071e-05	UBE2C; PLK1; CDC20; MAD2L1; CDK1; BUB1B; CCNB1;
Recruitment of NuMA to mitotic centrosomes	2	12	2.1978	35.3625	0.00141739	1	0.0387576	0.227741	CDK1; CCNB1;
Loss of proteins required for interphase microtubule organizationÃÂ from the centrosome	3	61	3.2967	10.4245	0.00302584	1	0.0764713	0.449349	PLK1; CDK1; NEK2;
Phosphorylation of Emi1	5	20	5.49451	52.9031	3.11265e-08	5.1919e-05	3.46126e-06	2.03385e-05	UBE2C; PLK1; CDC20; CDK1; CCNB1;
APC/C-mediated degradation of cell cycle proteins	7	81	7.69231	18.2839	1.10002e-07	0.000183483	8.34015e-06	4.90071e-05	UBE2C; PLK1; CDC20; MAD2L1; CDK1; BUB1B; CCNB1;
Regulation of APC/C activators between G1/S and early anaphase	7	78	7.69231	18.9871	8.45416e-08	0.000141015	7.42186e-06	4.36112e-05	UBE2C; PLK1; CDC20; MAD2L1; CDK1; BUB1B; CCNB1;
APC/C:Cdc20 mediated degradation of mitotic proteins	6	71	6.59341	17.8832	1.06309e-06	0.00177323	6.82013e-05	0.000400754	UBE2C; CDC20; MAD2L1; CDK1; BUB1B; CCNB1;
Phosphorylation of the APC/C	4	18	4.3956	47.0458	1.36478e-06	0.00227645	7.35594e-05	0.000432238	UBE2C; PLK1; CDK1; CCNB1;
Activation of APC/C and APC/C:Cdc20 mediated degradation of mitotic proteins	7	72	7.69231	20.5691	4.82348e-08	8.04556e-05	4.93724e-06	2.90115e-05	UBE2C; PLK1; CDC20; MAD2L1; CDK1; BUB1B; CCNB1;
SCF-beta-TrCP mediated degradation of Emi1	2	70	2.1978	6.06633	0.0434591	1	0.787933	1	UBE2C; CDC20;
Ubiquitin-dependent degradation of Cyclin D	1	66	1.0989	3.23297	0.269187	1	1	1	UBE2C;
Ubiquitin-dependent degradation of Cyclin D1	1	66	1.0989	3.23297	0.269187	1	1	1	UBE2C;
Mitotic G2-G2/M phases	6	99	6.59341	12.8258	7.48087e-06	0.0124781	0.000337246	0.00198167	CDC25C; UBE2C; PLK1; CDK1; NEK2; CCNB1;
G2/M Transition	6	96	6.59341	13.2266	6.25982e-06	0.0104414	0.000290038	0.00170428	CDC25C; UBE2C; PLK1; CDK1; NEK2; CCNB1;
Cyclin A/B1 associated events during G2/M transition	3	14	3.2967	45.3961	3.5933e-05	0.0599363	0.00139387	0.00819042	CDC25C; CDK1; CCNB1;
Phosphorylation of proteins involved in the G2/M transition by Cyclin A:Cdc2 complexes	1	3	1.0989	70.8998	0.0141302	1	0.294615	1	CDK1;
Cyclin B2 mediated events	3	6	3.2967	105.824	2.02934e-06	0.00338494	0.000102574	0.000602728	CDC25C; CDK1; CCNB1;
Polo-like kinase mediated events	3	18	3.2967	35.3137	7.94554e-05	0.132532	0.00301208	0.0176991	CDC25C; UBE2C; PLK1;
Recruitment of mitotic centrosome proteins and complexes	4	70	4.3956	12.1025	0.000338937	0.565346	0.0113069	0.06644	PLK1; CDK1; NEK2; CCNB1;
Centrosome maturation	4	70	4.3956	12.1025	0.000338937	0.565346	0.0113069	0.06644	PLK1; CDK1; NEK2; CCNB1;
E2F-enabled inhibition of pre-replication complex formation	2	10	2.1978	42.428	0.00097238	1	0.028963	0.170188	CDK1; CCNB1;
E2F mediated regulation of DNA replication	5	28	5.49451	37.7933	1.9151e-07	0.000319438	1.38886e-05	8.16101e-05	CDC6; CDK1; CCNB1; CDC45; RRM2;
G1/S-Specific Transcription	4	15	4.3956	56.4487	6.15448e-07	0.00102657	4.27737e-05	0.00025134	CDC6; CDK1; CDC45; RRM2;
SCF(Skp2)-mediated degradation of p27/p21	1	67	1.0989	3.18473	0.272657	1	1	1	UBE2C;
Cyclin E associated events during G1/S transition	2	78	2.1978	5.44423	0.0527542	1	0.897898	1	UBE2C; CDK1;
G1/S Transition	7	117	7.69231	12.6586	1.36711e-06	0.00228034	7.35594e-05	0.000432238	CDC6; MCM10; UBE2C; CDK1; CCNB1; CDC45; RRM2;
S Phase	5	121	5.49451	8.74796	0.000274141	0.457267	0.00972909	0.0571686	CDC6; UBE2C; CDK1; GINS1; CDC45;
Cyclin A:Cdk2-associated events at S phase entry	3	90	3.2967	7.06588	0.00895227	1	0.201789	1	CDC6; UBE2C; CDK1;
G1 Phase	1	31	1.0989	6.88193	0.136845	1	1	1	CDK1;
G0 and Early G1	4	21	4.3956	40.3282	2.6405e-06	0.00440436	0.00012954	0.000761183	CDC6; CDK1; MYBL2; TOP2A;
Mitotic G1-G1/S phases	9	140	9.89011	13.5974	2.09589e-08	3.49595e-05	2.49711e-06	1.46731e-05	CDC6; MCM10; UBE2C; CDK1; MYBL2; CCNB1; TOP2A; CDC45; RRM2;
Cell Cycle, Mitotic	34	317	37.3626	22.6686	1.95799e-37	3.26592e-34	3.26592e-34	1.91907e-33	CDC25C; SPC25; CENPI; SGOL2; CDC6; MCM10; CENPK; UBE2C; PLK1; CDC20; MAD2L1; CDK1; KIF2C; GINS1; BIRC5; NUF2; BUB1B; MYBL2; NEK2; CCNB1; BUB1; KIF18A; SKA1; CENPE; NDC80; KIF20A; SGOL1; TOP2A; CENPA; KIF23; ZWINT; CDC45; RRM2; CDCA8;
Cyclin D associated events in G1	1	31	1.0989	6.88193	0.136845	1	1	1	CDK1;
Nucleosome assembly	4	35	4.3956	24.2015	2.19598e-05	0.036629	0.00089339	0.0052496	CENPI; CENPK; CENPA; HJURP;
Deposition of New CENPA-containing Nucleosomes at the Centromere	4	35	4.3956	24.2015	2.19598e-05	0.036629	0.00089339	0.0052496	CENPI; CENPK; CENPA; HJURP;
Removal of licensing factors from origins	3	85	3.2967	7.48147	0.00765486	1	0.177338	1	CDC6; MCM10; UBE2C;
Chromosome Maintenance	4	69	4.3956	12.2779	0.000320721	0.534963	0.0111451	0.0654889	CENPI; CENPK; CENPA; HJURP;
Regulation of DNA replication	3	88	3.2967	7.22645	0.00841889	1	0.192366	1	CDC6; MCM10; UBE2C;
Association of licensing factors with the pre-replicative complex	1	15	1.0989	14.2178	0.0687032	1	1	1	CDC6;
CDT1 association with the CDC6:ORC:origin complex	2	74	2.1978	5.73847	0.0480235	1	0.852161	1	CDC6; UBE2C;
Activation of the pre-replicative complex	3	30	3.2967	21.1929	0.00037941	0.632856	0.0124089	0.0729155	CDC6; MCM10; CDC45;
Synthesis of DNA	4	109	4.3956	7.77264	0.00178772	1	0.0480955	0.282611	CDC6; UBE2C; GINS1; CDC45;
Switching of origins to a post-replicative state	2	83	2.1978	5.1163	0.05889	1	0.953674	1	CDC6; UBE2C;
Orc1 removal from chromatin	2	83	2.1978	5.1163	0.05889	1	0.953674	1	CDC6; UBE2C;
CDK-mediated phosphorylation and removal of Cdc6	2	66	2.1978	6.43394	0.0390691	1	0.740538	1	CDC6; UBE2C;
DNA strand elongation	2	31	2.1978	13.6957	0.00942038	1	0.204541	1	GINS1; CDC45;
Unwinding of DNA	2	11	2.1978	38.5744	0.00118481	1	0.0335679	0.197247	GINS1; CDC45;
Signaling by GPCR	1	800	1.0989	0.266757	0.979267	1	1	1	RXFP1;
GPCR ligand binding	1	336	1.0989	0.635126	0.799686	1	1	1	RXFP1;
Class A/1 (Rhodopsin-like receptors)	1	274	1.0989	0.778835	0.729919	1	1	1	RXFP1;
Peptide ligand-binding receptors	1	167	1.0989	1.27782	0.548689	1	1	1	RXFP1;
Signaling by PDGF	1	78	1.0989	2.73566	0.309771	1	1	1	CDK1;
Downstream signal transduction	1	75	1.0989	2.84507	0.299839	1	1	1	CDK1;
Signaling by SCF-KIT	1	66	1.0989	3.23297	0.269187	1	1	1	CDK1;
Relaxin receptors	1	5	1.0989	42.5965	0.0234405	1	0.465461	1	RXFP1;
Adaptive Immune System	1	237	1.0989	0.90042	0.677342	1	1	1	UBE2C;
Immune System	2	522	2.1978	0.813594	0.711473	1	1	1	UBE2C; CDK1;
Signaling by Wnt	1	75	1.0989	2.84507	0.299839	1	1	1	UBE2C;
Degradation of beta-catenin by the destruction complex	1	75	1.0989	2.84507	0.299839	1	1	1	UBE2C;
Pyruvate metabolism	1	10	1.0989	21.3195	0.0463374	1	0.831084	1	PDHX;
Pyruvate metabolism and Citric Acid (TCA) cycle	1	31	1.0989	6.88193	0.136845	1	1	1	PDHX;
The citric acid (TCA) cycle and respiratory electron transport	1	118	1.0989	1.80839	0.429611	1	1	1	PDHX;
Synthesis and interconversion of nucleotide di- and triphosphates	1	16	1.0989	13.3297	0.0731138	1	1	1	RRM2;
DNA Repair	2	106	2.1978	4.00626	0.0899089	1	1	1	FANCD2; FANCI;
Metabolism	3	823	3.2967	0.772773	0.753104	1	1	1	PDHX; UBE2C; RRM2;
Metabolism of nucleotides	1	58	1.0989	3.67882	0.240829	1	1	1	RRM2;
Regulation of the Fanconi anemia pathway	2	8	2.1978	53.0217	0.000608779	1	0.0184626	0.108487	FANCD2; FANCI;
Fanconi Anemia pathway	2	22	2.1978	19.296	0.00481066	1	0.113017	0.664091	FANCD2; FANCI;
Stabilization of p53	1	69	1.0989	3.09243	0.279549	1	1	1	UBE2C;
p53-Dependent G1 DNA Damage Response	1	72	1.0989	2.9636	0.289765	1	1	1	UBE2C;
p53-Dependent G1/S DNA damage checkpoint	1	72	1.0989	2.9636	0.289765	1	1	1	UBE2C;
G1/S DNA Damage Checkpoints	2	76	2.1978	5.58748	0.0503685	1	0.874456	1	CDC25C; UBE2C;
Cell Cycle Checkpoints	10	118	10.989	17.9228	2.17573e-10	3.62911e-07	3.29919e-08	1.93862e-07	CDC25C; CDC6; MCM10; UBE2C; CDC20; MAD2L1; CDK1; BUB1B; CCNB1; CDC45;
Autodegradation of the E3 ubiquitin ligase COP1	1	68	1.0989	3.1379	0.276111	1	1	1	UBE2C;
G2/M DNA damage checkpoint	6	29	6.59341	43.7741	4.13462e-09	6.89654e-06	5.30503e-07	3.11726e-06	CDC25C; CDC6; MCM10; CDK1; CCNB1; CDC45;
G2/M Checkpoints	6	43	6.59341	29.5254	5.03196e-08	8.39331e-05	4.93724e-06	2.90115e-05	CDC25C; CDC6; MCM10; CDK1; CCNB1; CDC45;
G2/M DNA replication checkpoint	2	4	2.1978	105.911	0.000132073	0.220298	0.00489552	0.0287663	CDK1; CCNB1;
Chk1/Chk2(Cds1) mediated inactivation of Cyclin B:Cdk1 complex	3	5	3.2967	126.946	1.01816e-06	0.0016983	6.79318e-05	0.00039917	CDC25C; CDK1; CCNB1;
p53-Independent G1/S DNA damage checkpoint	2	70	2.1978	6.06633	0.0434591	1	0.787933	1	CDC25C; UBE2C;
Ubiquitin Mediated Degradation of Phosphorylated Cdc25A	1	69	1.0989	3.09243	0.279549	1	1	1	UBE2C;
p53-Independent DNA Damage Response	2	70	2.1978	6.06633	0.0434591	1	0.787933	1	CDC25C; UBE2C;
Activation of ATR in response to replication stress	4	37	4.3956	22.8937	2.74998e-05	0.0458697	0.00109214	0.00641744	CDC25C; CDC6; MCM10; CDC45;
Mitotic Spindle Checkpoint	4	19	4.3956	44.571	1.72247e-06	0.00287308	8.97836e-05	0.000527572	UBE2C; CDC20; MAD2L1; BUB1B;
Amplification of signal from the kinetochores	1	2	1.0989	106.173	0.00944223	1	0.204541	1	MAD2L1;
Regulation of ornithine decarboxylase (ODC)	1	70	1.0989	3.04826	0.28297	1	1	1	UBE2C;
Regulation of mRNA Stability by Proteins that Bind AU-rich Elements	1	104	1.0989	2.05181	0.390213	1	1	1	UBE2C;
Destabilization of mRNA by AUF1 (hnRNP D0)	1	71	1.0989	3.00533	0.286376	1	1	1	UBE2C;
Metabolism of mRNA	1	234	1.0989	0.911963	0.67266	1	1	1	UBE2C;
Metabolism of RNA	1	281	1.0989	0.759434	0.738867	1	1	1	UBE2C;
Regulation of pyruvate dehydrogenase (PDH) complex	1	9	1.0989	23.6857	0.0418009	1	0.783415	1	PDHX;
Metabolism of amino acids and derivatives	1	188	1.0989	1.13509	0.591857	1	1	1	UBE2C;
Class I MHC mediated antigen processing & presentation	1	101	1.0989	2.11275	0.381426	1	1	1	UBE2C;
Antigen processing: Ubiquitination & Proteasome degradation	1	69	1.0989	3.09243	0.279549	1	1	1	UBE2C;
Regulation of Apoptosis	1	75	1.0989	2.84507	0.299839	1	1	1	UBE2C;
Regulation of activated PAK-2p34 by proteasome mediated degradation	1	66	1.0989	3.23297	0.269187	1	1	1	UBE2C;
Cdc20:Phospho-APC/C mediated degradation of Cyclin A	5	69	5.49451	15.3397	1.87983e-05	0.0313556	0.000803989	0.00472427	UBE2C; CDC20; MAD2L1; CDK1; BUB1B;
Apoptosis	1	158	1.0989	1.3506	0.528834	1	1	1	UBE2C;
TRIF mediated TLR3 signaling	1	56	1.0989	3.81019	0.233571	1	1	1	CDK1;
Toll Like Receptor 3 (TLR3) Cascade	1	56	1.0989	3.81019	0.233571	1	1	1	CDK1;
TRAF6 Mediated Induction of proinflammatory cytokines	1	50	1.0989	4.26732	0.211383	1	1	1	CDK1;
Toll Like Receptor 5 (TLR5) Cascade	1	60	1.0989	3.55622	0.248019	1	1	1	CDK1;
Toll Like Receptor 7/8 (TLR7/8) Cascade	1	62	1.0989	3.44152	0.255141	1	1	1	CDK1;
MyD88 dependent cascade initiated on endosome	1	60	1.0989	3.55622	0.248019	1	1	1	CDK1;
TRAF6 mediated induction of NFkB and MAP kinases upon TLR7/8 or 9 activation	1	59	1.0989	3.61648	0.244432	1	1	1	CDK1;
Toll Like Receptor 9 (TLR9) Cascade	1	65	1.0989	3.2827	0.2657	1	1	1	CDK1;
Activated TLR4 signalling	1	72	1.0989	2.9636	0.289765	1	1	1	CDK1;
MyD88:Mal cascade initiated on plasma membrane	1	62	1.0989	3.44152	0.255141	1	1	1	CDK1;
Toll Like Receptor 4 (TLR4) Cascade	1	76	1.0989	2.80764	0.303165	1	1	1	CDK1;
NFkB and MAP kinases activation mediated by TLR4 signaling repertoire	1	54	1.0989	3.95128	0.226244	1	1	1	CDK1;
MyD88-independent cascade initiated on plasma membrane	1	58	1.0989	3.67882	0.240829	1	1	1	CDK1;
Innate Immune System	1	183	1.0989	1.1661	0.581965	1	1	1	CDK1;
Toll Receptor Cascades	1	90	1.0989	2.37094	0.348124	1	1	1	CDK1;
Cross-presentation of soluble exogenous antigens (endosomes)	1	67	1.0989	3.18473	0.272657	1	1	1	UBE2C;
Antigen processing-Cross presentation	1	86	1.0989	2.48121	0.33558	1	1	1	UBE2C;
ER-Phagosome pathway	1	80	1.0989	2.66727	0.316314	1	1	1	UBE2C;
Toll Like Receptor 10 (TLR10) Cascade	1	60	1.0989	3.55622	0.248019	1	1	1	CDK1;
MAP kinase activation in TLR cascade	1	30	1.0989	7.11125	0.132735	1	1	1	CDK1;
MyD88 cascade initiated on plasma membrane	1	59	1.0989	3.61648	0.244432	1	1	1	CDK1;
Cytokine Signaling in Immune system	1	193	1.0989	1.10569	0.601518	1	1	1	CDK1;
Interleukin-2 signaling	1	28	1.0989	7.61901	0.124456	1	1	1	CDK1;
Signaling by Interleukins	1	92	1.0989	2.31941	0.354308	1	1	1	CDK1;
Toll Like Receptor 2 (TLR2) Cascade	1	65	1.0989	3.2827	0.2657	1	1	1	CDK1;
Toll Like Receptor TLR1:TLR2 Cascade	1	64	1.0989	3.33399	0.262197	1	1	1	CDK1;
Toll Like Receptor TLR6:TLR2 Cascade	1	64	1.0989	3.33399	0.262197	1	1	1	CDK1;
guanosine nucleotides de novo biosynthesis	1	14	1.0989	15.2326	0.064272	1	1	1	RRM2;
pyrimidine deoxyribonucleotides de novo biosynthesis	1	14	1.0989	15.2326	0.064272	1	1	1	RRM2;
Validated transcriptional targets of TAp63 isoforms	1	54	1.0989	3.95128	0.226244	1	1	1	PLK1;
Syndecan-1-mediated signaling events	5	1297	5.49451	0.816178	0.743106	1	1	1	PLK1; CDK1; BIRC5; CCNB1; DIAPH3;
Regulation of CDC42 activity	3	768	3.2967	0.828114	0.709753	1	1	1	RACGAP1; CDK1; DIAPH3;
Glypican pathway	5	1335	5.49451	0.792946	0.7658	1	1	1	PLK1; CDK1; BIRC5; CCNB1; DIAPH3;
GMCSF-mediated signaling events	5	1289	5.49451	0.821243	0.738133	1	1	1	PLK1; CDK1; BIRC5; CCNB1; DIAPH3;
Validated transcriptional targets of deltaNp63 isoforms	2	64	2.1978	6.63496	0.0369421	1	0.716505	1	HELLS; TOP2A;
Insulin Pathway	5	1285	5.49451	0.8238	0.735622	1	1	1	PLK1; CDK1; BIRC5; CCNB1; DIAPH3;
C-MYC pathway	2	149	2.1978	2.85017	0.156924	1	1	1	BIRC5; CCNB1;
Nectin adhesion pathway	5	1292	5.49451	0.819336	0.740006	1	1	1	PLK1; CDK1; BIRC5; CCNB1; DIAPH3;
Aurora B signaling	11	41	12.0879	56.7268	4.01337e-17	6.69429e-14	8.36787e-15	4.917e-14	RACGAP1; KIF2C; BIRC5; BUB1; NDC80; KIF20A; SGOL1; CENPA; KIF23; NCAPG; CDCA8;
TRAIL signaling pathway	5	1325	5.49451	0.79893	0.759976	1	1	1	PLK1; CDK1; BIRC5; CCNB1; DIAPH3;
IGF1 pathway	5	1288	5.49451	0.821881	0.737507	1	1	1	PLK1; CDK1; BIRC5; CCNB1; DIAPH3;
PLK1 signaling events	16	104	17.5824	32.5242	3.00881e-20	5.0187e-17	8.3645e-18	4.91502e-17	CDC25C; PLK1; CDC20; CDK1; BIRC5; BUB1B; TPX2; CCNB1; BUB1; CENPE; NDC80; KIF20A; SGOL1; DLGAP5; PRC1; CENPA;
CDC42 signaling events	3	755	3.2967	0.842373	0.69871	1	1	1	RACGAP1; CDK1; DIAPH3;
Signaling events mediated by Hepatocyte Growth Factor Receptor (c-Met)	5	1290	5.49451	0.820607	0.738759	1	1	1	PLK1; CDK1; BIRC5; CCNB1; DIAPH3;
Glypican 1 network	5	1296	5.49451	0.816808	0.742488	1	1	1	PLK1; CDK1; BIRC5; CCNB1; DIAPH3;
Validated targets of C-MYC transcriptional activation	2	81	2.1978	5.24261	0.0564069	1	0.95037	1	BIRC5; CCNB1;
PDGF receptor signaling network	5	1290	5.49451	0.820607	0.738759	1	1	1	PLK1; CDK1; BIRC5; CCNB1; DIAPH3;
Integrin family cell surface interactions	5	1375	5.49451	0.769879	0.788055	1	1	1	PLK1; CDK1; BIRC5; CCNB1; DIAPH3;
Fanconi anemia pathway	2	48	2.1978	8.84616	0.0216973	1	0.446804	1	FANCD2; FANCI;
BARD1 signaling events	1	29	1.0989	7.35638	0.128605	1	1	1	FANCD2;
Internalization of ErbB1	5	1285	5.49451	0.8238	0.735622	1	1	1	PLK1; CDK1; BIRC5; CCNB1; DIAPH3;
Signaling events mediated by VEGFR1 and VEGFR2	5	1293	5.49451	0.818703	0.740628	1	1	1	PLK1; CDK1; BIRC5; CCNB1; DIAPH3;
Beta1 integrin cell surface interactions	5	1348	5.49451	0.785299	0.773216	1	1	1	PLK1; CDK1; BIRC5; CCNB1; DIAPH3;
Urokinase-type plasminogen activator (uPA) and uPAR-mediated signaling	5	1285	5.49451	0.8238	0.735622	1	1	1	PLK1; CDK1; BIRC5; CCNB1; DIAPH3;
Signaling by Aurora kinases	13	98	14.2857	28.0477	9.49989e-16	1.58458e-12	1.76065e-13	1.03456e-12	RACGAP1; KIF2C; BIRC5; TPX2; BUB1; NDC80; KIF20A; SGOL1; DLGAP5; CENPA; KIF23; NCAPG; CDCA8;
Polo-like kinase signaling events in the cell cycle	16	109	17.5824	31.0324	6.6399e-20	1.10754e-16	1.58219e-17	9.29703e-17	CDC25C; PLK1; CDC20; CDK1; BIRC5; BUB1B; TPX2; CCNB1; BUB1; CENPE; NDC80; KIF20A; SGOL1; DLGAP5; PRC1; CENPA;
IFN-gamma pathway	5	1293	5.49451	0.818703	0.740628	1	1	1	PLK1; CDK1; BIRC5; CCNB1; DIAPH3;
Regulation of RAC1 activity	1	205	1.0989	1.04097	0.62379	1	1	1	RACGAP1;
PAR1-mediated thrombin signaling events	5	1296	5.49451	0.816808	0.742488	1	1	1	PLK1; CDK1; BIRC5; CCNB1; DIAPH3;
PDGFR-beta signaling pathway	5	1285	5.49451	0.8238	0.735622	1	1	1	PLK1; CDK1; BIRC5; CCNB1; DIAPH3;
p63 transcription factor network	3	105	3.2967	6.05656	0.0135799	1	0.290401	1	PLK1; HELLS; TOP2A;
Integrin-linked kinase signaling	1	654	1.0989	0.326308	0.957414	1	1	1	CDK1;
EGF receptor (ErbB1) signaling pathway	5	1285	5.49451	0.8238	0.735622	1	1	1	PLK1; CDK1; BIRC5; CCNB1; DIAPH3;
Thrombin/protease-activated receptor (PAR) pathway	5	1297	5.49451	0.816178	0.743106	1	1	1	PLK1; CDK1; BIRC5; CCNB1; DIAPH3;
Class I PI3K signaling events	5	1285	5.49451	0.8238	0.735622	1	1	1	PLK1; CDK1; BIRC5; CCNB1; DIAPH3;
Arf6 signaling events	5	1285	5.49451	0.8238	0.735622	1	1	1	PLK1; CDK1; BIRC5; CCNB1; DIAPH3;
Plasma membrane estrogen receptor signaling	5	1298	5.49451	0.815549	0.743723	1	1	1	PLK1; CDK1; BIRC5; CCNB1; DIAPH3;
FoxO family signaling	2	49	2.1978	8.66566	0.0225519	1	0.458739	1	PLK1; CCNB1;
C-MYB transcription factor network	1	84	1.0989	2.54028	0.329219	1	1	1	CCNB1;
p73 transcription factor network	4	78	4.3956	10.8614	0.000512326	0.854561	0.0158252	0.0929895	PLK1; CDK1; CCNB1; BUB1;
FOXM1 transcription factor network	7	42	7.69231	35.2578	9.9086e-10	1.65275e-06	1.3773e-07	8.09305e-07	FOXM1; PLK1; CDK1; BIRC5; NEK2; CCNB1; CENPA;
IL3-mediated signaling events	5	1292	5.49451	0.819336	0.740006	1	1	1	PLK1; CDK1; BIRC5; CCNB1; DIAPH3;
AP-1 transcription factor network	1	621	1.0989	0.343647	0.949929	1	1	1	CDK1;
mTOR signaling pathway	5	1285	5.49451	0.8238	0.735622	1	1	1	PLK1; CDK1; BIRC5; CCNB1; DIAPH3;
RAC1 signaling pathway	1	205	1.0989	1.04097	0.62379	1	1	1	RACGAP1;
ErbB receptor signaling network	5	1308	5.49451	0.809314	0.749832	1	1	1	PLK1; CDK1; BIRC5; CCNB1; DIAPH3;
Signaling events mediated by focal adhesion kinase	5	1285	5.49451	0.8238	0.735622	1	1	1	PLK1; CDK1; BIRC5; CCNB1; DIAPH3;
VEGF and VEGFR signaling network	5	1301	5.49451	0.813668	0.745567	1	1	1	PLK1; CDK1; BIRC5; CCNB1; DIAPH3;
Alpha9 beta1 integrin signaling events	5	1302	5.49451	0.813044	0.746179	1	1	1	PLK1; CDK1; BIRC5; CCNB1; DIAPH3;
PLK3 signaling events	1	5	1.0989	42.5965	0.0234405	1	0.465461	1	CDC25C;
Arf6 downstream pathway	5	1285	5.49451	0.8238	0.735622	1	1	1	PLK1; CDK1; BIRC5; CCNB1; DIAPH3;
S1P1 pathway	5	1285	5.49451	0.8238	0.735622	1	1	1	PLK1; CDK1; BIRC5; CCNB1; DIAPH3;
ATM pathway	9	307	9.89011	6.20101	1.49197e-05	0.024886	0.000654896	0.0038482	CDC25C; FANCD2; CDC6; PLK1; CDK1; MYBL2; CCNB1; FANCI; RRM2;
p53 pathway	1	189	1.0989	1.12909	0.593808	1	1	1	CCNB1;
ErbB1 downstream signaling	5	1285	5.49451	0.8238	0.735622	1	1	1	PLK1; CDK1; BIRC5; CCNB1; DIAPH3;
EGFR-dependent Endothelin signaling events	5	1286	5.49451	0.823159	0.736251	1	1	1	PLK1; CDK1; BIRC5; CCNB1; DIAPH3;
ATR signaling pathway	6	250	6.59341	5.07934	0.00120579	1	0.0335679	0.197247	CDC25C; FANCD2; CDC6; PLK1; CCNB1; FANCI;
Arf6 trafficking events	5	1285	5.49451	0.8238	0.735622	1	1	1	PLK1; CDK1; BIRC5; CCNB1; DIAPH3;
Endothelins	5	1304	5.49451	0.811797	0.747401	1	1	1	PLK1; CDK1; BIRC5; CCNB1; DIAPH3;
E2F transcription factor network	4	73	4.3956	11.6052	0.000398025	0.663905	0.0126898	0.074566	CDC6; CDK1; MYBL2; RRM2;
IL5-mediated signaling events	5	1289	5.49451	0.821243	0.738133	1	1	1	PLK1; CDK1; BIRC5; CCNB1; DIAPH3;
Direct p53 effectors	1	138	1.0989	1.54633	0.481565	1	1	1	CCNB1;
Retinoic acid receptors-mediated signaling	1	47	1.0989	4.53964	0.200052	1	1	1	CDK1;
Sphingosine 1-phosphate (S1P) pathway	5	1308	5.49451	0.809314	0.749832	1	1	1	PLK1; CDK1; BIRC5; CCNB1; DIAPH3;
Proteoglycan syndecan-mediated signaling events	5	1342	5.49451	0.78881	0.769815	1	1	1	PLK1; CDK1; BIRC5; CCNB1; DIAPH3;
Aurora A signaling	4	64	4.3956	13.2369	0.000240001	0.400322	0.00870265	0.0511371	BIRC5; TPX2; DLGAP5; CENPA;
RhoA signaling pathway	1	205	1.0989	1.04097	0.62379	1	1	1	RACGAP1;
Class I PI3K signaling events mediated by Akt	5	1285	5.49451	0.8238	0.735622	1	1	1	PLK1; CDK1; BIRC5; CCNB1; DIAPH3;
LKB1 signaling events	5	1305	5.49451	0.811174	0.74801	1	1	1	PLK1; CDK1; BIRC5; CCNB1; DIAPH3;
Regulation of RhoA activity	1	205	1.0989	1.04097	0.62379	1	1	1	RACGAP1;
AndrogenReceptor	1	78	1.0989	2.73566	0.309771	1	1	1	CDK1;
Wnt	2	82	2.1978	5.17869	0.0576437	1	0.953674	1	CDC25C; CDK1;
Hedgehog	2	16	2.1978	26.5274	0.00254555	1	0.0663433	0.389836	CDK1; CCNB1;
TNF alpha/NF-kB	1	171	1.0989	1.24793	0.557246	1	1	1	FANCD2;
TGFBR	1	125	1.0989	1.70713	0.448356	1	1	1	CDK1;

## Sheet: Protein domain
Analysis: Protein domain
Dataset name: Module with seed HMMR
Number of genes in the dataset: 91
Number of genes in the dataset (which are available in Protein domain database) :69
Number of genes in background: 19230
Is analysis quantitative: No
						Corrected p-values
Protein domain	No. of genes in the dataset	No.of genes in the background dataset	Percentage of genes	Fold enrichment	P-value (Hypergeometric test)	Bonferroni method	BH method	Q-value (Storey-Tibshirani method)
coiled coil region	39	2968	42.8571	2.77716	3.48835e-10	3.3837e-07	1.69185e-07	1.11198e-06	SPC25; SGOL2; MCM10; CENPK; RACGAP1; DACT3; ANKRD42; KIAA1524; KIF2C; GINS1; BIRC5; NUF2; RC3H1; BUB1B; NEK2; TPX2; HELLS; HMMR; EME1; KIF4A; KIF18A; TTK; SKA1; POLQ; CENPE; NDC80; ANLN; KIF20A; SGOL1; DLGAP5; PRC1; KIF23; HJURP; TCP10; DIAPH3; ZWINT; NCAPG; KIF18B; CDCA8;
UBCc	1	42	1.0989	5.07995	0.180808	1	1	1	UBE2C;
signal peptide	4	3668	4.3956	0.230996	0.999992	1	1	1	MELK; RXFP1; ARHGAP11A; VWA7;
transmembrane domain	1	4771	1.0989	0.0447303	1	1	1	1	RXFP1;
RhoGAP	3	65	3.2967	9.78311	0.00362279	1	0.502015	1	RACGAP1; ARHGAP11A; DEPDC1;
PTPc_DSPc	1	16	1.0989	13.3297	0.0731138	1	1	1	CDKN3;
S_TKc	6	307	6.59341	4.1363	0.00337679	1	0.502015	1	PLK1; MELK; CDK1; NEK2; BUB1; TTK;
DEXDc	3	112	3.2967	5.67806	0.0161263	1	0.869031	1	RAD54L; HELLS; POLQ;
HELICc	3	111	3.2967	5.72921	0.0157473	1	0.869031	1	RAD54L; HELLS; POLQ;
RING	2	311	2.1978	1.36556	0.434328	1	1	1	UHRF1; RC3H1;
CH	1	66	1.0989	3.23297	0.269187	1	1	1	ASPM;
LRRNT	1	99	1.0989	2.15542	0.375499	1	1	1	RXFP1;
LRR	1	233	1.0989	0.915877	0.671085	1	1	1	RXFP1;
LRR_TYP	1	132	1.0989	1.61661	0.466491	1	1	1	RXFP1;
ANK	1	249	1.0989	0.857028	0.695417	1	1	1	ANKRD42;
WD40	3	269	3.2967	2.36422	0.135136	1	1	1	CDC20; DTL; WDR62;
VWA	1	84	1.0989	2.54028	0.329219	1	1	1	VWA7;
SANT	1	49	1.0989	4.35439	0.207624	1	1	1	MYBL2;
UBQ	1	45	1.0989	4.74136	0.192409	1	1	1	UHRF1;
AAA	2	145	2.1978	2.92879	0.150333	1	1	1	CDC6; TRIP13;
IQ	1	84	1.0989	2.54028	0.329219	1	1	1	ASPM;
CYCLIN	2	37	2.1978	11.4754	0.0132473	1	0.856645	1	CCNB1; CCNF;
CXC	1	7	1.0989	30.4434	0.0326638	1	1	1	KIF4A;
FH	1	48	1.0989	4.44508	0.203847	1	1	1	FOXM1;
PH	1	278	1.0989	0.767629	0.735069	1	1	1	ANLN;
RHOD	1	22	1.0989	9.69598	0.0991463	1	1	1	CDC25C;
FBOX	1	52	1.0989	4.10322	0.218849	1	1	1	CCNF;
HATPase_c	1	18	1.0989	11.8494	0.0818729	1	1	1	TOP2A;
Cyclin_C	2	17	2.1978	24.9679	0.00287609	1	0.502015	1	CCNB1; CCNF;
DEP	1	21	1.0989	10.1575	0.0948583	1	1	1	DEPDC1;
STYKc	4	48	4.3956	17.6483	7.78638e-05	0.0755279	0.018882	0.124104	MELK; CDK1; BUB1B; BUB1;
PHD	2	92	2.1978	4.61585	0.0705131	1	1	1	UHRF1; TCF19;
C1	1	67	1.0989	3.18473	0.272657	1	1	1	RACGAP1;
LDLa	1	47	1.0989	4.53964	0.200052	1	1	1	RXFP1;
FHA	2	28	2.1978	15.1626	0.0077285	1	0.654212	1	TCF19; MKI67;
H3	1	18	1.0989	11.8494	0.0818729	1	1	1	CENPA;
KISc	9	44	9.89011	43.2577	4.90988e-13	4.76259e-10	4.76259e-10	3.13025e-09	KIFC1; KIF2C; KIF4A; KIF18A; CENPE; KIF20A; KIF11; KIF23; KIF18B;
FH2	1	15	1.0989	14.2178	0.0687032	1	1	1	DIAPH3;
Drf_GBD	1	9	1.0989	23.6857	0.0418009	1	1	1	DIAPH3;
Drf_FH3	1	9	1.0989	23.6857	0.0418009	1	1	1	DIAPH3;
BIR	1	8	1.0989	26.6428	0.0372431	1	1	1	BIRC5;
TOP2c	1	2	1.0989	106.173	0.00944223	1	0.654212	1	TOP2A;
TOP4c	1	2	1.0989	106.173	0.00944223	1	0.654212	1	TOP2A;
ERCC4	1	5	1.0989	42.5965	0.0234405	1	1	1	EME1;
SRA	1	2	1.0989	106.173	0.00944223	1	0.654212	1	UHRF1;
XPGN	1	7	1.0989	30.4434	0.0326638	1	1	1	EXO1;
XPGI	1	5	1.0989	42.5965	0.0234405	1	1	1	EXO1;
HhH2	1	5	1.0989	42.5965	0.0234405	1	1	1	EXO1;
Cdc6_C	1	2	1.0989	106.173	0.00944223	1	0.654212	1	CDC6;
Mcm10	1	1	1.0989	211.296	0.00473219	1	0.510025	1	MCM10;
POLAc	1	3	1.0989	70.8998	0.0141302	1	0.856645	1	POLQ;
Mad3_BUB1_I	2	2	2.1978	211.296	2.21487e-05	0.0214842	0.00716141	0.047069	BUB1B; BUB1;
K167R	1	1	1.0989	211.296	0.00473219	1	0.510025	1	MKI67;

## Sheet: Site of expression
Analysis: Site of expression
Dataset name: Module with seed HMMR
Number of genes in the dataset: 91
Number of genes in the dataset (which are available in Site of expression database) :89
Number of genes in background: 19230
Is analysis quantitative: No
						Corrected p-values
Site of expression	No. of genes in the dataset	No.of genes in the background dataset	Percentage of genes	Fold enrichment	P-value (Hypergeometric test)	Bonferroni method	BH method	Q-value (Storey-Tibshirani method)
T cells	6	1726	6.59341	0.735735	0.836929	1	1	1	TRIP13; UHRF1; KIF2C; MYBL2; HMMR; POLQ;
Monocyte	3	2842	3.2967	0.223785	0.999935	1	1	1	PDHX; CDK1; MRPL48;
MDA468	1	760	1.0989	0.280797	0.974733	1	1	1	KIF23;
Small intestine	52	8360	57.1429	1.31453	0.00589234	1	0.312294	1	CDC25C; FOXM1; CENPI; CDKN3; FANCD2; UBE2C; RACGAP1; RAD51AP1; MELK; EXO1; CDCA2; CDC20; RXFP1; TROAP; UHRF1; MAD2L1; CDK1; KIF2C; GINS1; BIRC5; RC3H1; BUB1B; MYBL2; NEK2; ASF1B; TPX2; DTL; ARHGAP11A; CDCA5; HELLS; EME1; CCNB1; KIF4A; BUB1; TTK; DEPDC1; ASPM; PRR11; SGOL1; MKI67; DLGAP5; TOP2A; KIF11; COMMD9; CENPA; KIF23; HJURP; ZWINT; CDCA3; CDC45; RRM2; KIF18B;
Breast cancer	46	7467	50.5495	1.30195	0.0150177	1	0.481213	1	CDC25C; FOXM1; CENPI; SGOL2; CDKN3; FANCD2; TRIP13; UBE2C; RACGAP1; MELK; CDCA2; CDC20; RXFP1; MAD2L1; CDK1; KIF2C; BIRC5; RC3H1; BUB1B; MYBL2; NEK2; TPX2; DTL; CDCA5; HELLS; HMMR; EME1; CCNB1; BUB1; TTK; DEPDC1; ASPM; PRR11; SGOL1; MKI67; DLGAP5; TOP2A; KIF11; COMMD9; CENPA; KIF23; HJURP; ZWINT; CDCA3; CDC45; KIF18B;
Thyroid cancer	43	7281	47.2527	1.24815	0.0419154	1	0.752374	1	CDC25C; FOXM1; CENPI; CDKN3; FANCD2; TRIP13; UBE2C; RACGAP1; MELK; CDCA2; CDC20; MAD2L1; CDK1; KIF2C; BIRC5; RC3H1; BUB1B; MYBL2; NEK2; TPX2; DTL; CDCA5; HMMR; EME1; CCNB1; BUB1; TTK; DEPDC1; ASPM; PRR11; SGOL1; MKI67; DLGAP5; TOP2A; KIF11; COMMD9; CENPA; KIF23; HJURP; ZWINT; CDCA3; CDC45; KIF18B;
Colon	54	8429	59.3407	1.3539	0.00204958	1	0.173804	0.986716	CDC25C; FOXM1; CENPI; SGOL2; CDKN3; FANCD2; TRIP13; UBE2C; RACGAP1; RAD51AP1; MELK; EXO1; CDCA2; CDC20; TROAP; UHRF1; MAD2L1; CDK1; KIF2C; GINS1; BIRC5; RC3H1; BUB1B; MYBL2; NEK2; ASF1B; TPX2; ARHGAP11A; CDCA5; HELLS; HMMR; EME1; CCNB1; KIF4A; BUB1; TTK; DEPDC1; POLQ; ASPM; PRR11; SGOL1; MKI67; DLGAP5; TOP2A; KIF11; COMMD9; CENPA; KIF23; HJURP; ZWINT; CDCA3; CDC45; RRM2; KIF18B;
Parathyroid gland	30	5997	32.967	1.05736	0.394625	1	1	1	FOXM1; CENPI; CDKN3; UBE2C; RACGAP1; MELK; CDCA2; CDC20; MAD2L1; CDK1; KIF2C; BIRC5; RC3H1; BUB1B; MYBL2; TPX2; CDCA5; EME1; BUB1; TTK; ASPM; PRR11; SGOL1; TOP2A; KIF11; COMMD9; KIF23; ZWINT; CDC45; KIF18B;
Cervix, uterine	41	6391	45.0549	1.35585	0.0123206	1	0.481213	1	CDC25C; FOXM1; CENPI; SGOL2; CDKN3; TRIP13; UBE2C; RACGAP1; MELK; CDCA2; CDC20; RXFP1; CDK1; KIF2C; BIRC5; RC3H1; BUB1B; MYBL2; TPX2; DTL; CDCA5; HELLS; HMMR; EME1; CCNB1; BUB1; TTK; DEPDC1; ASPM; PRR11; SGOL1; MKI67; TOP2A; KIF11; COMMD9; CENPA; KIF23; HJURP; ZWINT; CDC45; KIF18B;
Spleen	46	7887	50.5495	1.23262	0.0411575	1	0.752374	1	CDC25C; FOXM1; CENPI; CDKN3; FANCD2; UBE2C; RACGAP1; MELK; EXO1; CDCA2; CDC20; MAD2L1; KIAA1524; CDK1; KIF2C; BIRC5; RC3H1; BUB1B; MYBL2; NEK2; DTL; ARHGAP11A; HELLS; EME1; CCNB1; KIF4A; BUB1; TTK; FANCI; DEPDC1; ASPM; KIF20A; SGOL1; MKI67; DLGAP5; TOP2A; KIF11; COMMD9; CENPA; KIF23; HJURP; ZWINT; CDCA3; CDC45; RRM2; KIF18B;
HUVEC	80	13061	87.9121	1.29437	8.45275e-06	0.00716793	0.00119466	0.00678227	CDC25C; FOXM1; CENPI; NUSAP1; SGOL2; FANCD2; CDC6; MCM10; CENPK; PDHX; UBE2C; PLK1; RACGAP1; RAD51AP1; MELK; E2F8; EXO1; KIFC1; CDCA2; CDC20; RXFP1; TICRR; DACT3; TROAP; UHRF1; KIAA1524; CKAP2L; KIF2C; NUF2; RC3H1; BUB1B; RAD54L; MYBL2; ASF1B; TPX2; DTL; ARHGAP11A; CDCA5; TCF19; HELLS; HMMR; EME1; CCNB1; KIF4A; BUB1; KIF18A; TTK; FANCI; SKA1; DEPDC1; POLQ; ASPM; CENPE; NDC80; ANLN; KIF20A; PRR11;…
Tonsils	45	7274	49.4505	1.30745	0.0154153	1	0.481213	1	CDC25C; FOXM1; CENPI; SGOL2; CDKN3; FANCD2; UBE2C; RACGAP1; MELK; CDCA2; CDC20; RXFP1; MAD2L1; CDK1; KIF2C; BIRC5; RC3H1; BUB1B; MYBL2; NEK2; DTL; CDCA5; HELLS; HMMR; EME1; CCNB1; BUB1; TTK; DEPDC1; POLQ; ASPM; PRR11; SGOL1; MKI67; DLGAP5; TOP2A; KIF11; COMMD9; CENPA; KIF23; HJURP; ZWINT; CDCA3; CDC45; KIF18B;
Jurkat A3	44	4200	48.3516	2.21407	1.9975e-08	1.69388e-05	8.46938e-06	4.80822e-05	SPC25; NUSAP1; SGOL2; FANCD2; MCM10; TRIP13; CENPK; PDHX; PLK1; RAD51AP1; MELK; CDCA2; UHRF1; KIAA1524; CDK1; CKAP2L; GINS1; NUF2; MYBL2; NEK2; ASF1B; TPX2; ARHGAP11A; CDCA5; HELLS; HMMR; BUB1; KIF18A; FANCI; SKA1; DEPDC1; POLQ; ASPM; NDC80; ANLN; WDR62; SGOL1; MKI67; MRPL48; PRC1; HJURP; NCAPG; RRM2; CDCA8;
Rectum	44	7113	48.3516	1.30734	0.0171635	1	0.481213	1	CDC25C; FOXM1; CENPI; SGOL2; CDKN3; FANCD2; UBE2C; RACGAP1; MELK; CDCA2; CDC20; RXFP1; MAD2L1; CDK1; KIF2C; BIRC5; RC3H1; BUB1B; MYBL2; NEK2; TPX2; CDCA5; HELLS; HMMR; EME1; CCNB1; BUB1; TTK; DEPDC1; ASPM; PRR11; SGOL1; MKI67; DLGAP5; TOP2A; KIF11; COMMD9; CENPA; KIF23; HJURP; ZWINT; CDCA3; CDC45; KIF18B;
Liver	56	11680	61.5385	1.01324	0.483501	1	1	1	FOXM1; SGOL2; CDKN3; FANCD2; MCM10; UBE2C; RAD51AP1; MELK; EXO1; KIFC1; CDCA2; MAD2L1; KIAA1524; CDK1; CKAP2L; KIF2C; BIRC5; RC3H1; BUB1B; RAD54L; MYBL2; TPX2; DTL; ARHGAP11A; HELLS; HMMR; EME1; KIF4A; BUB1; KIF18A; TTK; FANCI; SKA1; DEPDC1; POLQ; ASPM; CENPE; NDC80; ANLN; SGOL1; MKI67; TOP2A; SKA3; KIF11; COMMD9; CENPA; KIF23; HJURP; TCP10; DIAPH3; ZWINT; CDCA3; NCAPG; CDC45; RRM2; KIF18B;
CD4	1	1901	1.0989	0.112261	0.999925	1	1	1	MRPL48;
Skeletal muscles	44	9060	48.3516	1.02639	0.446814	1	1	1	CDC25C; FOXM1; CENPI; CDKN3; FANCD2; CDC6; TRIP13; PDHX; UBE2C; RACGAP1; MELK; EXO1; CDCA2; RXFP1; TICRR; UHRF1; KIF2C; BIRC5; RC3H1; BUB1B; MYBL2; NEK2; TPX2; DTL; ARHGAP11A; CDCA5; EME1; KIF4A; BUB1; TTK; ASPM; PRR11; SGOL1; DLGAP5; MRPL48; KIF11; COMMD9; CENPA; KIF23; HJURP; ZWINT; CDCA3; RRM2; KIF18B;
H293	58	6792	63.7363	1.80466	3.04346e-08	2.58086e-05	8.60286e-06	4.884e-05	FOXM1; SPC25; NUSAP1; SGOL2; FANCD2; TRIP13; PDHX; UBE2C; PLK1; RACGAP1; RAD51AP1; MELK; KIFC1; CDCA2; CDC20; TROAP; UHRF1; MAD2L1; KIAA1524; CDK1; KIF2C; GINS1; BIRC5; NUF2; RC3H1; BUB1B; ASF1B; TPX2; CDCA5; HELLS; HMMR; CCNB1; KIF4A; TTK; FANCI; DEPDC1; ASPM; NDC80; ANLN; KIF20A; PRR11; WDR62; MKI67; DLGAP5; TOP2A; GTSE1; SKA3; MRPL48; PRC1; KIF11; COMMD9; KIF23; ZWINT; CDCA3; NCAPG; CDC45; RRM…
Prostate	37	7923	40.6593	0.987005	0.581554	1	1	1	CDC25C; FOXM1; CENPI; CDKN3; UBE2C; RACGAP1; MELK; EXO1; CDCA2; RXFP1; MAD2L1; CDK1; KIF2C; BIRC5; RC3H1; BUB1B; MYBL2; DTL; CDCA5; EME1; KIF4A; BUB1; TTK; DEPDC1; ASPM; PRR11; SGOL1; MKI67; DLGAP5; TOP2A; KIF11; COMMD9; KIF23; HJURP; ZWINT; CDC45; KIF18B;
Jurkat	18	2869	19.7802	1.32639	0.125332	1	1	1	SPC25; FANCD2; TRIP13; PDHX; PLK1; MELK; KIFC1; TROAP; MAD2L1; CDK1; KIF2C; GINS1; NEK2; HMMR; CCNB1; WDR62; HJURP; CDC45;
Bone marrow	48	7808	52.7473	1.29922	0.01257	1	0.481213	1	CDC25C; FOXM1; CENPI; CDKN3; PDHX; UBE2C; RACGAP1; MELK; EXO1; KIFC1; CDCA2; CDC20; TROAP; UHRF1; CDK1; KIF2C; BIRC5; RC3H1; BUB1B; MYBL2; TPX2; DTL; CDCA5; HELLS; HMMR; EME1; CCNB1; KIF4A; BUB1; TTK; POLQ; ASPM; CENPE; KIF20A; SGOL1; MKI67; DLGAP5; TOP2A; KIF11; COMMD9; CENPA; KIF23; HJURP; DIAPH3; ZWINT; CDCA3; CDC45; KIF18B;
Lateral ventricle	36	6620	39.5604	1.14936	0.17759	1	1	1	CDC25C; FOXM1; CENPI; CDKN3; UBE2C; RACGAP1; MELK; CDCA2; CDC20; RXFP1; MAD2L1; CDK1; KIF2C; BIRC5; RC3H1; BUB1B; MYBL2; NEK2; TPX2; HELLS; HMMR; EME1; BUB1; TTK; DEPDC1; ASPM; PRR11; SGOL1; MKI67; TOP2A; KIF11; COMMD9; KIF23; ZWINT; CDC45; KIF18B;
Colorectal cancer	46	7513	50.5495	1.29398	0.0169196	1	0.481213	1	CDC25C; FOXM1; CENPI; SGOL2; CDKN3; FANCD2; TRIP13; UBE2C; RACGAP1; MELK; CDCA2; CDC20; RXFP1; MAD2L1; CDK1; KIF2C; BIRC5; RC3H1; BUB1B; MYBL2; NEK2; TPX2; DTL; CDCA5; HELLS; HMMR; EME1; CCNB1; BUB1; TTK; DEPDC1; ASPM; PRR11; SGOL1; MKI67; DLGAP5; TOP2A; KIF11; COMMD9; CENPA; KIF23; HJURP; ZWINT; CDCA3; CDC45; KIF18B;
Gall bladder	39	7295	42.8571	1.1299	0.193878	1	1	1	CDC25C; FOXM1; CENPI; CDKN3; TRIP13; UBE2C; RACGAP1; MELK; CDCA2; RXFP1; MAD2L1; KIF2C; BIRC5; RC3H1; BUB1B; MYBL2; NEK2; TPX2; DTL; CDCA5; EME1; CCNB1; BUB1; TTK; DEPDC1; ASPM; SGOL1; MKI67; DLGAP5; TOP2A; KIF11; COMMD9; CENPA; KIF23; HJURP; ZWINT; CDCA3; CDC45; KIF18B;
Plasma	59	11971	64.8352	1.04156	0.346982	1	1	1	FOXM1; SGOL2; FANCD2; CDC6; MCM10; CENPK; PDHX; PLK1; RACGAP1; RAD51AP1; MELK; E2F8; EXO1; KIFC1; CDCA2; CDC20; TICRR; DACT3; TROAP; KIAA1524; CDK1; CKAP2L; NUF2; RC3H1; BUB1B; MYBL2; TPX2; ARHGAP11A; HELLS; HMMR; EME1; KIF4A; BUB1; KIF18A; TTK; FANCI; DEPDC1; POLQ; ASPM; CENPE; NDC80; ANLN; KIF20A; WDR62; MKI67; DLGAP5; TOP2A; GTSE1; SKA3; KIF11; CCNF; COMMD9; CENPA; KIF23; DIAPH3; NCAPG; CDC45;…
Malignant carcinoid	42	7081	46.1538	1.25357	0.0422102	1	0.752374	1	CDC25C; FOXM1; CENPI; SGOL2; CDKN3; FANCD2; TRIP13; UBE2C; RACGAP1; MELK; CDCA2; CDC20; MAD2L1; CDK1; KIF2C; BIRC5; RC3H1; BUB1B; MYBL2; NEK2; TPX2; DTL; CDCA5; EME1; CCNB1; BUB1; TTK; DEPDC1; PRR11; SGOL1; MKI67; DLGAP5; TOP2A; KIF11; COMMD9; CENPA; KIF23; HJURP; ZWINT; CDCA3; CDC45; KIF18B;
Ascites cancer cell	7	3509	7.69231	0.422108	0.998756	1	1	1	PDHX; CDCA2; TPX2; HMMR; MKI67; HJURP; NCAPG;
Endometrial cancer	43	7460	47.2527	1.21821	0.0613889	1	0.946506	1	CDC25C; FOXM1; CENPI; CDKN3; TRIP13; UBE2C; RACGAP1; MELK; CDCA2; CDC20; MAD2L1; CDK1; KIF2C; BIRC5; RC3H1; BUB1B; MYBL2; NEK2; TPX2; DTL; CDCA5; HELLS; HMMR; EME1; CCNB1; BUB1; TTK; DEPDC1; ASPM; PRR11; SGOL1; MKI67; DLGAP5; TOP2A; KIF11; COMMD9; CENPA; KIF23; HJURP; ZWINT; CDCA3; CDC45; KIF18B;
Lung cancer	45	7435	49.4505	1.27914	0.023196	1	0.497684	1	CDC25C; FOXM1; CENPI; SGOL2; CDKN3; FANCD2; TRIP13; UBE2C; RACGAP1; MELK; CDCA2; CDC20; RXFP1; MAD2L1; CDK1; KIF2C; BIRC5; RC3H1; BUB1B; MYBL2; NEK2; TPX2; CDCA5; HELLS; HMMR; EME1; CCNB1; BUB1; TTK; DEPDC1; ASPM; PRR11; SGOL1; MKI67; DLGAP5; TOP2A; KIF11; COMMD9; CENPA; KIF23; HJURP; ZWINT; CDCA3; CDC45; KIF18B;
HCT116	15	2651	16.4835	1.19635	0.267879	1	1	1	TRIP13; UBE2C; UHRF1; MAD2L1; CDK1; KIF2C; KIF4A; FANCI; ASPM; MKI67; TOP2A; KIF11; COMMD9; NCAPG; RRM2;
PC3	5	1294	5.49451	0.81807	0.741249	1	1	1	RACGAP1; CCNB1; KIF4A; KIF23; CDC45;
MicroProt	3	440	3.2967	1.44542	0.345835	1	1	1	UHRF1; MYBL2; FANCI;
Epididymis	41	7090	45.0549	1.22217	0.0663581	1	0.970202	1	CDC25C; FOXM1; CENPI; CDKN3; FANCD2; TRIP13; UBE2C; RACGAP1; MELK; CDCA2; CDC20; RXFP1; MAD2L1; CDK1; KIF2C; BIRC5; RC3H1; BUB1B; MYBL2; NEK2; TPX2; DTL; CDCA5; EME1; BUB1; TTK; DEPDC1; ASPM; PRR11; SGOL1; MKI67; DLGAP5; KIF11; COMMD9; CENPA; KIF23; HJURP; ZWINT; CDCA3; CDC45; KIF18B;
Cerebellum	37	7633	40.6593	1.0245	0.464677	1	1	1	CDC25C; FOXM1; CENPI; CDKN3; TRIP13; UBE2C; RACGAP1; MELK; CDCA2; RXFP1; MAD2L1; KIAA1524; KIF2C; BIRC5; RC3H1; BUB1B; MYBL2; NEK2; TPX2; CDCA5; EME1; BUB1; TTK; FANCI; DEPDC1; ASPM; PRR11; SGOL1; TOP2A; KIF11; COMMD9; KIF23; HJURP; ZWINT; CDCA3; CDC45; KIF18B;
Nasopharynx	40	6904	43.956	1.2245	0.0687172	1	0.987664	1	CDC25C; FOXM1; CENPI; CDKN3; TRIP13; UBE2C; RACGAP1; MELK; CDCA2; CDC20; RXFP1; MAD2L1; CDK1; KIF2C; BIRC5; RC3H1; BUB1B; MYBL2; NEK2; TPX2; DTL; EME1; CCNB1; BUB1; TTK; DEPDC1; ASPM; PRR11; SGOL1; MKI67; DLGAP5; TOP2A; KIF11; COMMD9; CENPA; KIF23; HJURP; ZWINT; CDC45; KIF18B;
global_SCX_fractionated	4	2476	4.3956	0.342202	0.998261	1	1	1	PDHX; CDK1; COMMD9; NCAPG;
Hippocampus	36	7355	39.5604	1.0345	0.437105	1	1	1	CDC25C; FOXM1; CENPI; CDKN3; UBE2C; RACGAP1; MELK; CDCA2; CDC20; MAD2L1; KIAA1524; CDK1; KIF2C; BIRC5; RC3H1; BUB1B; MYBL2; TPX2; HELLS; HMMR; EME1; BUB1; TTK; FANCI; DEPDC1; ASPM; PRR11; SGOL1; MKI67; KIF11; COMMD9; CENPA; KIF23; ZWINT; CDC45; KIF18B;
HeLa	55	5789	60.4396	2.00783	1.90046e-09	1.61159e-06	1.61159e-06	9.1493e-06	SPC25; NUSAP1; SGOL2; FANCD2; CDC6; MCM10; TRIP13; CENPK; PDHX; UBE2C; PLK1; RACGAP1; RAD51AP1; MELK; KIFC1; CDCA2; CDC20; TICRR; KIAA1524; CDK1; CKAP2L; KIF2C; BIRC5; NUF2; RC3H1; NEK2; ASF1B; TPX2; ARHGAP11A; HELLS; HMMR; CCNB1; KIF4A; KIF18A; TTK; FANCI; SKA1; POLQ; ASPM; CENPE; NDC80; ANLN; KIF20A; WDR62; MKI67; DLGAP5; TOP2A; GTSE1; SKA3; PRC1; KIF11; COMMD9; KIF23; CDCA3; NCAPG;
Malignant lymphoma	43	6586	47.2527	1.37987	0.00688123	1	0.343252	1	CDC25C; FOXM1; CENPI; SGOL2; CDKN3; FANCD2; UBE2C; RACGAP1; MELK; CDCA2; CDC20; CDK1; KIF2C; BIRC5; RC3H1; BUB1B; MYBL2; NEK2; TPX2; DTL; CDCA5; HELLS; HMMR; EME1; CCNB1; BUB1; TTK; DEPDC1; ASPM; PRR11; SGOL1; MKI67; DLGAP5; TOP2A; KIF11; COMMD9; CENPA; KIF23; HJURP; ZWINT; CDCA3; CDC45; KIF18B;
Prostate cancer	44	7214	48.3516	1.28904	0.022191	1	0.497684	1	CDC25C; FOXM1; CENPI; SGOL2; CDKN3; FANCD2; TRIP13; UBE2C; RACGAP1; MELK; CDCA2; CDC20; MAD2L1; CDK1; KIF2C; BIRC5; RC3H1; BUB1B; MYBL2; NEK2; TPX2; CDCA5; HELLS; HMMR; EME1; CCNB1; BUB1; TTK; DEPDC1; ASPM; PRR11; SGOL1; MKI67; DLGAP5; TOP2A; KIF11; COMMD9; CENPA; KIF23; HJURP; ZWINT; CDCA3; CDC45; KIF18B;
Skin	42	7292	46.1538	1.21729	0.0661078	1	0.970202	1	CDC25C; FOXM1; CENPI; SGOL2; CDKN3; FANCD2; UBE2C; PLK1; RACGAP1; MELK; CDCA2; CDC20; RXFP1; TICRR; MAD2L1; CDK1; BIRC5; RC3H1; BUB1B; TPX2; DTL; CDCA5; HELLS; HMMR; EME1; CCNB1; BUB1; TTK; CENPE; PRR11; SGOL1; MKI67; DLGAP5; TOP2A; KIF11; COMMD9; CENPA; KIF23; ZWINT; CDCA3; CDC45; KIF18B;
Placenta	55	10894	60.4396	1.06695	0.267045	1	1	1	CDC25C; FOXM1; CENPI; CDKN3; FANCD2; TRIP13; PDHX; UBE2C; PLK1; RACGAP1; MELK; EXO1; CDCA2; CDC20; RXFP1; TROAP; UHRF1; MAD2L1; CDK1; KIF2C; BIRC5; RC3H1; BUB1B; MYBL2; NEK2; TPX2; DTL; ARHGAP11A; CDCA5; HELLS; HMMR; EME1; CCNB1; KIF4A; BUB1; TTK; DEPDC1; POLQ; ASPM; KIF20A; SGOL1; MKI67; DLGAP5; TOP2A; MRPL48; KIF11; COMMD9; CENPA; KIF23; HJURP; ZWINT; CDCA3; CDC45; RRM2; KIF18B;
Lung	48	9992	52.7473	1.01524	0.482447	1	1	1	CDC25C; FOXM1; CENPI; CDKN3; FANCD2; TRIP13; UBE2C; RACGAP1; MELK; EXO1; CDCA2; RXFP1; UHRF1; MAD2L1; CDK1; KIF2C; BIRC5; RC3H1; BUB1B; MYBL2; TPX2; DTL; ARHGAP11A; CDCA5; HELLS; HMMR; EME1; CCNB1; KIF4A; BUB1; TTK; FANCI; ASPM; PRR11; SGOL1; MKI67; DLGAP5; TOP2A; KIF11; COMMD9; CENPA; KIF23; HJURP; ZWINT; CDCA3; CDC45; RRM2; KIF18B;
Cerebral cortex	35	7099	38.4615	1.04204	0.418312	1	1	1	CDC25C; FOXM1; CENPI; CDKN3; UBE2C; RACGAP1; MELK; CDCA2; MAD2L1; CDK1; KIF2C; RC3H1; BUB1B; MYBL2; NEK2; TPX2; CDCA5; HELLS; HMMR; EME1; BUB1; TTK; DEPDC1; ASPM; PRR11; SGOL1; MKI67; TOP2A; KIF11; COMMD9; KIF23; HJURP; ZWINT; CDCA3; KIF18B;
Ovarian cancer	46	7644	50.5495	1.27181	0.0234757	1	0.497684	1	CDC25C; FOXM1; CENPI; SGOL2; CDKN3; FANCD2; TRIP13; UBE2C; RACGAP1; MELK; CDCA2; CDC20; RXFP1; MAD2L1; CDK1; KIF2C; BIRC5; RC3H1; BUB1B; MYBL2; NEK2; TPX2; DTL; CDCA5; HELLS; HMMR; EME1; CCNB1; BUB1; TTK; DEPDC1; ASPM; PRR11; SGOL1; MKI67; DLGAP5; TOP2A; KIF11; COMMD9; CENPA; KIF23; HJURP; ZWINT; CDCA3; CDC45; KIF18B;
Kidney	49	10256	53.8462	1.00971	0.503728	1	1	1	CDC25C; FOXM1; CENPI; CDKN3; FANCD2; TRIP13; UBE2C; RACGAP1; MELK; EXO1; CDCA2; CDC20; RXFP1; UHRF1; MAD2L1; KIAA1524; CDK1; KIF2C; BIRC5; RC3H1; BUB1B; MYBL2; NEK2; TPX2; ARHGAP11A; CDCA5; EME1; CCNB1; KIF4A; BUB1; TTK; FANCI; DEPDC1; ASPM; PRR11; SGOL1; MKI67; DLGAP5; TOP2A; KIF11; COMMD9; CENPA; KIF23; HJURP; ZWINT; CDCA3; CDC45; RRM2; KIF18B;
H1688	1	1007	1.0989	0.211923	0.992601	1	1	1	TOP2A;
Sy5y	17	2490	18.6813	1.44342	0.074867	1	1	1	NUSAP1; CENPK; UBE2C; RACGAP1; KIF2C; GINS1; BIRC5; ASF1B; CDCA5; HMMR; KIF4A; SKA1; ASPM; NDC80; MKI67; SKA3; PRC1;
Duodenum	43	7275	47.2527	1.24918	0.0413594	1	0.752374	1	CDC25C; FOXM1; CENPI; SGOL2; CDKN3; FANCD2; UBE2C; RACGAP1; MELK; CDCA2; CDC20; MAD2L1; CDK1; KIF2C; BIRC5; RC3H1; BUB1B; MYBL2; NEK2; TPX2; CDCA5; HELLS; HMMR; EME1; CCNB1; BUB1; TTK; DEPDC1; ASPM; PRR11; SGOL1; MKI67; DLGAP5; TOP2A; KIF11; COMMD9; CENPA; KIF23; HJURP; ZWINT; CDCA3; CDC45; KIF18B;
Bronchus	39	6923	42.8571	1.19062	0.105384	1	1	1	CDC25C; FOXM1; CENPI; CDKN3; TRIP13; UBE2C; RACGAP1; MELK; CDCA2; RXFP1; MAD2L1; CDK1; KIF2C; RC3H1; BUB1B; MYBL2; TPX2; DTL; CDCA5; HELLS; EME1; CCNB1; BUB1; TTK; DEPDC1; ASPM; PRR11; MKI67; DLGAP5; TOP2A; KIF11; COMMD9; CENPA; KIF23; HJURP; ZWINT; CDCA3; CDC45; KIF18B;
Brain	15	7290	16.4835	0.435054	0.999998	1	1	1	CENPI; FANCD2; PDHX; RACGAP1; EXO1; RXFP1; KIAA1524; CDK1; ARHGAP11A; KIF4A; FANCI; ASPM; GTSE1; KIF11; RRM2;
Stomach	47	8044	51.6484	1.23483	0.036915	1	0.734468	1	CDC25C; FOXM1; CENPI; SGOL2; CDKN3; FANCD2; UBE2C; RACGAP1; MELK; EXO1; CDCA2; CDC20; TROAP; UHRF1; MAD2L1; CDK1; KIF2C; BIRC5; RC3H1; BUB1B; MYBL2; NEK2; TPX2; CDCA5; HELLS; HMMR; EME1; CCNB1; KIF4A; BUB1; TTK; DEPDC1; ASPM; PRR11; SGOL1; MKI67; DLGAP5; TOP2A; KIF11; COMMD9; CENPA; KIF23; HJURP; ZWINT; CDCA3; CDC45; KIF18B;
Pancreas	42	9936	46.1538	0.893369	0.877067	1	1	1	CDC25C; FOXM1; CENPI; CDKN3; FANCD2; UBE2C; RACGAP1; MELK; EXO1; CDCA2; MAD2L1; CDK1; KIF2C; BIRC5; RC3H1; BUB1B; MYBL2; TPX2; DTL; ARHGAP11A; CDCA5; HMMR; EME1; KIF4A; BUB1; TTK; FANCI; DEPDC1; ASPM; PRR11; SGOL1; MKI67; TOP2A; KIF11; COMMD9; CENPA; KIF23; HJURP; ZWINT; CDC45; RRM2; KIF18B;
Lymph nodes	44	6700	48.3516	1.38793	0.00532958	1	0.312294	1	CDC25C; FOXM1; CENPI; UBE2C; RACGAP1; MELK; EXO1; CDCA2; CDC20; TROAP; MAD2L1; CDK1; KIF2C; BIRC5; RC3H1; BUB1B; MYBL2; NEK2; DTL; CDCA5; HELLS; HMMR; EME1; CCNB1; KIF4A; BUB1; TTK; POLQ; ASPM; KIF20A; SGOL1; MKI67; DLGAP5; TOP2A; KIF11; COMMD9; CENPA; KIF23; HJURP; DIAPH3; ZWINT; CDCA3; CDC45; KIF18B;
H358	5	1489	5.49451	0.710936	0.84266	1	1	1	CDK1; TPX2; TOP2A; PRC1; RRM2;
Fallopian tubes	38	6677	41.7582	1.20284	0.097422	1	1	1	CDC25C; FOXM1; CENPI; SGOL2; CDKN3; TRIP13; UBE2C; MELK; CDCA2; CDC20; MAD2L1; CDK1; KIF2C; BIRC5; RC3H1; BUB1B; MYBL2; TPX2; CDCA5; HELLS; EME1; CCNB1; BUB1; TTK; DEPDC1; ASPM; SGOL1; MKI67; DLGAP5; TOP2A; KIF11; COMMD9; CENPA; KIF23; HJURP; ZWINT; CDC45; KIF18B;
Head & neck cancer	45	7062	49.4505	1.3467	0.00862304	1	0.393818	1	CDC25C; FOXM1; CENPI; SGOL2; CDKN3; FANCD2; TRIP13; UBE2C; RACGAP1; MELK; CDCA2; CDC20; RXFP1; CDK1; KIF2C; BIRC5; RC3H1; BUB1B; MYBL2; NEK2; TPX2; DTL; CDCA5; HELLS; HMMR; EME1; CCNB1; BUB1; TTK; DEPDC1; ASPM; PRR11; SGOL1; MKI67; DLGAP5; TOP2A; KIF11; COMMD9; CENPA; KIF23; HJURP; ZWINT; CDCA3; CDC45; KIF18B;
Pancreatic cancer	47	8316	51.6484	1.19444	0.0653157	1	0.970202	1	CDC25C; FOXM1; CENPI; SGOL2; CDKN3; FANCD2; TRIP13; UBE2C; RACGAP1; MELK; CDCA2; CDC20; RXFP1; MAD2L1; CDK1; KIF2C; BIRC5; RC3H1; BUB1B; MYBL2; NEK2; TPX2; DTL; CDCA5; HELLS; HMMR; EME1; CCNB1; BUB1; TTK; DEPDC1; ASPM; PRR11; SGOL1; MKI67; DLGAP5; TOP2A; SKA3; KIF11; COMMD9; CENPA; KIF23; HJURP; ZWINT; CDCA3; CDC45; KIF18B;
Seminal vesicle	34	6620	37.3626	1.08552	0.312422	1	1	1	CDC25C; FOXM1; CENPI; CDKN3; FANCD2; TRIP13; UBE2C; RACGAP1; MELK; CDCA2; RXFP1; KIF2C; BIRC5; RC3H1; BUB1B; MYBL2; TPX2; CDCA5; EME1; CCNB1; BUB1; TTK; ASPM; PRR11; SGOL1; MKI67; TOP2A; KIF11; COMMD9; KIF23; HJURP; ZWINT; CDC45; KIF18B;
Urinary bladder	39	7054	42.8571	1.1685	0.132592	1	1	1	CDC25C; FOXM1; CENPI; CDKN3; FANCD2; UBE2C; RACGAP1; MELK; CDCA2; RXFP1; MAD2L1; CDK1; KIF2C; BIRC5; RC3H1; BUB1B; MYBL2; NEK2; TPX2; CDCA5; EME1; CCNB1; BUB1; TTK; DEPDC1; ASPM; PRR11; SGOL1; MKI67; DLGAP5; TOP2A; KIF11; COMMD9; CENPA; KIF23; HJURP; ZWINT; CDC45; KIF18B;
K-562	22	2513	24.1758	1.85062	0.00277942	1	0.214268	1	SPC25; FANCD2; TRIP13; PDHX; PLK1; MELK; KIFC1; MAD2L1; CDK1; KIF2C; NEK2; HMMR; CCNB1; FANCI; NDC80; MKI67; DLGAP5; TOP2A; MRPL48; KIF11; NCAPG; RRM2;
Salivary glands	34	6607	37.3626	1.08766	0.307581	1	1	1	CDC25C; FOXM1; CENPI; TRIP13; UBE2C; RACGAP1; MELK; CDCA2; CDC20; RXFP1; MAD2L1; KIF2C; RC3H1; BUB1B; MYBL2; NEK2; CDCA5; EME1; CCNB1; KIF4A; BUB1; TTK; DEPDC1; ASPM; PRR11; SGOL1; MKI67; KIF11; COMMD9; KIF23; HJURP; ZWINT; CDCA3; KIF18B;
Testis	61	10269	67.033	1.25534	0.00564994	1	0.312294	1	CDC25C; FOXM1; CENPI; SGOL2; CDKN3; FANCD2; TRIP13; UBE2C; PLK1; RACGAP1; RAD51AP1; MELK; EXO1; CDCA2; CDC20; RXFP1; TROAP; UHRF1; MAD2L1; CDK1; KIF2C; GINS1; BIRC5; RC3H1; BUB1B; MYBL2; NEK2; ASF1B; TPX2; DTL; ARHGAP11A; CDCA5; HELLS; HMMR; EME1; CCNB1; KIF4A; BUB1; TTK; FANCI; DEPDC1; POLQ; ASPM; KIF20A; PRR11; SGOL1; MKI67; DLGAP5; TOP2A; KIF11; COMMD9; CENPA; KIF23; HJURP; DIAPH3; ZWINT; CDCA…
Urothelial cancer	46	7521	50.5495	1.29261	0.0172702	1	0.481213	1	CDC25C; FOXM1; CENPI; SGOL2; CDKN3; FANCD2; TRIP13; UBE2C; RACGAP1; MELK; CDCA2; CDC20; RXFP1; MAD2L1; CDK1; KIF2C; BIRC5; RC3H1; BUB1B; MYBL2; NEK2; TPX2; DTL; CDCA5; HELLS; HMMR; EME1; CCNB1; BUB1; TTK; DEPDC1; ASPM; PRR11; SGOL1; MKI67; DLGAP5; TOP2A; KIF11; COMMD9; CENPA; KIF23; HJURP; ZWINT; CDCA3; CDC45; KIF18B;
R	12	1948	13.1868	1.30269	0.208247	1	1	1	TRIP13; KIFC1; CDK1; KIF2C; GINS1; TPX2; CCNB1; MKI67; TOP2A; KIF11; CDC45; RRM2;
Soft tissue	36	6969	39.5604	1.0918	0.288505	1	1	1	CDC25C; FOXM1; CENPI; TRIP13; UBE2C; RACGAP1; MELK; CDCA2; RXFP1; MAD2L1; CDK1; KIF2C; BIRC5; RC3H1; BUB1B; MYBL2; TPX2; DTL; CDCA5; EME1; BUB1; TTK; DEPDC1; ASPM; PRR11; SGOL1; DLGAP5; TOP2A; KIF11; COMMD9; CENPA; KIF23; HJURP; ZWINT; CDC45; KIF18B;
Testis cancer	45	7248	49.4505	1.31214	0.0143934	1	0.481213	1	CDC25C; FOXM1; CENPI; SGOL2; CDKN3; FANCD2; TRIP13; UBE2C; RACGAP1; MELK; CDCA2; CDC20; MAD2L1; CDK1; KIF2C; BIRC5; RC3H1; BUB1B; MYBL2; NEK2; TPX2; DTL; CDCA5; HELLS; HMMR; EME1; CCNB1; BUB1; TTK; DEPDC1; ASPM; PRR11; SGOL1; MKI67; DLGAP5; TOP2A; KIF11; COMMD9; CENPA; KIF23; HJURP; ZWINT; CDCA3; CDC45; KIF18B;
Neutrophil	15	2031	16.4835	1.56156	0.0537548	1	0.871728	1	NUSAP1; RACGAP1; KIFC1; DACT3; UHRF1; NUF2; MYBL2; TPX2; KIF4A; ANLN; MKI67; TOP2A; GTSE1; PRC1; KIF23;
CD8	24	3327	26.3736	1.52485	0.0193522	1	0.491629	1	SPC25; FANCD2; PDHX; PLK1; RAD51AP1; KIFC1; CDC20; MAD2L1; CDK1; KIF2C; TPX2; HELLS; CCNB1; FANCI; NDC80; ANLN; MKI67; DLGAP5; TOP2A; MRPL48; PRC1; KIF11; NCAPG; RRM2;
Stomach cancer	43	7399	47.2527	1.22825	0.0540987	1	0.871728	1	CDC25C; FOXM1; CENPI; SGOL2; CDKN3; FANCD2; UBE2C; RACGAP1; MELK; CDCA2; CDC20; MAD2L1; CDK1; KIF2C; BIRC5; RC3H1; BUB1B; MYBL2; NEK2; TPX2; CDCA5; HELLS; HMMR; EME1; CCNB1; BUB1; TTK; DEPDC1; ASPM; PRR11; SGOL1; MKI67; DLGAP5; TOP2A; KIF11; COMMD9; CENPA; KIF23; HJURP; ZWINT; CDCA3; CDC45; KIF18B;
Skin cancer	46	7029	50.5495	1.38308	0.00429942	1	0.280455	1	CDC25C; FOXM1; CENPI; SGOL2; CDKN3; FANCD2; TRIP13; UBE2C; RACGAP1; MELK; CDCA2; CDC20; RXFP1; MAD2L1; CDK1; KIF2C; BIRC5; RC3H1; BUB1B; MYBL2; NEK2; TPX2; DTL; CDCA5; HELLS; HMMR; EME1; CCNB1; BUB1; TTK; DEPDC1; ASPM; PRR11; SGOL1; MKI67; DLGAP5; TOP2A; KIF11; COMMD9; CENPA; KIF23; HJURP; ZWINT; CDCA3; CDC45; KIF18B;
Adrenal glands	39	7554	42.8571	1.09116	0.275269	1	1	1	CDC25C; FOXM1; CENPI; CDKN3; TRIP13; UBE2C; RACGAP1; MELK; EXO1; CDCA2; CDC20; RXFP1; MAD2L1; BIRC5; RC3H1; BUB1B; MYBL2; NEK2; TPX2; DTL; CDCA5; EME1; CCNB1; KIF4A; BUB1; TTK; DEPDC1; ASPM; PRR11; SGOL1; MKI67; TOP2A; KIF11; COMMD9; CENPA; KIF23; ZWINT; CDCA3; KIF18B;
TOV112D	2	1276	2.1978	0.332838	0.98571	1	1	1	CDK1; MKI67;
Corpus, uterine	42	6997	46.1538	1.26862	0.0348549	1	0.720901	1	CDC25C; FOXM1; CENPI; SGOL2; CDKN3; TRIP13; UBE2C; RACGAP1; MELK; CDCA2; CDC20; MAD2L1; CDK1; KIF2C; BIRC5; RC3H1; BUB1B; MYBL2; NEK2; TPX2; DTL; CDCA5; HELLS; HMMR; EME1; CCNB1; BUB1; TTK; ASPM; PRR11; SGOL1; MKI67; DLGAP5; TOP2A; KIF11; COMMD9; CENPA; KIF23; HJURP; ZWINT; CDC45; KIF18B;
Appendix	41	7004	45.0549	1.23718	0.055511	1	0.871728	1	CDC25C; FOXM1; CENPI; SGOL2; UBE2C; RACGAP1; MELK; CDCA2; RXFP1; MAD2L1; CDK1; KIF2C; BIRC5; RC3H1; BUB1B; MYBL2; NEK2; TPX2; DTL; CDCA5; HELLS; HMMR; EME1; CCNB1; BUB1; TTK; DEPDC1; ASPM; PRR11; SGOL1; MKI67; DLGAP5; TOP2A; KIF11; COMMD9; CENPA; KIF23; ZWINT; CDCA3; CDC45; KIF18B;
Erythrocytes	3	1539	3.2967	0.413252	0.980049	1	1	1	GINS1; COMMD9; NCAPG;
HTB75	1	1277	1.0989	0.167116	0.998104	1	1	1	MKI67;
Smooth muscle cells	29	5124	31.8681	1.19627	0.156053	1	1	1	FOXM1; CENPI; FANCD2; TRIP13; UBE2C; RACGAP1; MELK; CDCA2; BIRC5; RC3H1; BUB1B; MYBL2; TPX2; DTL; CDCA5; EME1; BUB1; TTK; DEPDC1; ASPM; SGOL1; MKI67; DLGAP5; KIF11; COMMD9; KIF23; HJURP; ZWINT; KIF18B;
Thymocyte	1	48	1.0989	4.44508	0.203847	1	1	1	HMMR;
Urine	13	3267	14.2857	0.841429	0.793523	1	1	1	CENPI; MCM10; RACGAP1; MELK; E2F8; TROAP; CDK1; MYBL2; CENPE; TOP2A; SKA3; CDCA3; KIF18B;
Heart	17	5507	18.6813	0.652648	0.989419	1	1	1	CDC25C; FOXM1; FANCD2; PDHX; RACGAP1; EXO1; RXFP1; UHRF1; BIRC5; ARHGAP11A; HMMR; KIF4A; FANCI; KIF20A; MKI67; CDC45; RRM2;
Amygdala	2	1204	2.1978	0.352741	0.980487	1	1	1	KIAA1524; FANCI;
Thyroid gland	37	7306	40.6593	1.07036	0.335821	1	1	1	CDC25C; FOXM1; CENPI; CDKN3; TRIP13; UBE2C; RACGAP1; MELK; EXO1; CDCA2; MAD2L1; KIF2C; BIRC5; RC3H1; BUB1B; MYBL2; NEK2; TPX2; DTL; CDCA5; EME1; KIF4A; BUB1; TTK; DEPDC1; ASPM; SGOL1; TOP2A; KIF11; COMMD9; CENPA; KIF23; HJURP; ZWINT; CDCA3; CDC45; KIF18B;
H460	1	736	1.0989	0.289953	0.971555	1	1	1	MKI67;
Heart muscle	34	6191	37.3626	1.16074	0.171872	1	1	1	CDC25C; FOXM1; CENPI; CDKN3; FANCD2; TRIP13; UBE2C; RACGAP1; MELK; CDCA2; MAD2L1; KIF2C; BIRC5; RC3H1; BUB1B; MYBL2; NEK2; CDCA5; HMMR; EME1; BUB1; TTK; ASPM; PRR11; SGOL1; MKI67; KIF11; COMMD9; KIF23; HJURP; ZWINT; CDCA3; CDC45; KIF18B;
B Cell	4	2254	4.3956	0.375906	0.995694	1	1	1	TRIP13; GINS1; MYBL2; MKI67;
Spinal cord	4	1465	4.3956	0.578355	0.923326	1	1	1	EXO1; KIAA1524; BUB1B; FANCI;
Malignant glioma	41	7169	45.0549	1.20871	0.0776639	1	1	1	CDC25C; FOXM1; CENPI; SGOL2; CDKN3; FANCD2; UBE2C; RACGAP1; MELK; CDCA2; CDC20; MAD2L1; CDK1; KIF2C; BIRC5; RC3H1; BUB1B; MYBL2; NEK2; TPX2; DTL; CDCA5; HELLS; HMMR; EME1; CCNB1; BUB1; TTK; DEPDC1; ASPM; SGOL1; MKI67; DLGAP5; TOP2A; KIF11; COMMD9; CENPA; KIF23; ZWINT; CDC45; KIF18B;
Cervical cancer	46	7426	50.5495	1.30914	0.0134781	1	0.481213	1	CDC25C; FOXM1; CENPI; SGOL2; CDKN3; FANCD2; TRIP13; UBE2C; RACGAP1; MELK; CDCA2; CDC20; RXFP1; MAD2L1; CDK1; KIF2C; BIRC5; RC3H1; BUB1B; MYBL2; NEK2; TPX2; DTL; CDCA5; HELLS; HMMR; EME1; CCNB1; BUB1; TTK; DEPDC1; ASPM; PRR11; SGOL1; MKI67; DLGAP5; TOP2A; KIF11; COMMD9; CENPA; KIF23; HJURP; ZWINT; CDCA3; CDC45; KIF18B;
Malignant melanoma	46	7459	50.5495	1.30335	0.0147062	1	0.481213	1	CDC25C; FOXM1; CENPI; SGOL2; CDKN3; FANCD2; TRIP13; UBE2C; RACGAP1; MELK; CDCA2; CDC20; RXFP1; MAD2L1; CDK1; KIF2C; BIRC5; RC3H1; BUB1B; MYBL2; NEK2; TPX2; DTL; CDCA5; HELLS; HMMR; EME1; CCNB1; BUB1; TTK; DEPDC1; ASPM; PRR11; SGOL1; MKI67; DLGAP5; TOP2A; KIF11; COMMD9; CENPA; KIF23; HJURP; ZWINT; CDCA3; CDC45; KIF18B;
Oesophagus	7	921	7.69231	1.60821	0.14578	1	1	1	CDC25C; CDC20; CDK1; BIRC5; CCNB1; MKI67; TOP2A;
Embryonal carcinoma cells	6	1232	6.59341	1.03074	0.531505	1	1	1	PLK1; RACGAP1; KIFC1; KIF2C; BUB1B; HELLS;
ES2	19	3527	20.8791	1.13885	0.304125	1	1	1	NUSAP1; PDHX; KIFC1; TICRR; KIAA1524; CDK1; GINS1; TPX2; CDCA5; HMMR; CCNB1; NDC80; ANLN; MKI67; TOP2A; KIF11; COMMD9; CDCA3; NCAPG;
Ovary	40	8592	43.956	0.98393	0.595311	1	1	1	FOXM1; CENPI; UBE2C; RACGAP1; MELK; EXO1; CDCA2; RXFP1; TROAP; UHRF1; KIAA1524; CDK1; KIF2C; BIRC5; RC3H1; BUB1B; MYBL2; NEK2; DTL; ARHGAP11A; CDCA5; HMMR; EME1; KIF4A; BUB1; TTK; FANCI; ASPM; SGOL1; MKI67; DLGAP5; KIF11; COMMD9; CENPA; KIF23; ZWINT; NCAPG; CDC45; RRM2; KIF18B;
Liver cancer	45	7697	49.4505	1.2356	0.0425872	1	0.752374	1	CDC25C; FOXM1; CENPI; SGOL2; CDKN3; FANCD2; TRIP13; UBE2C; RACGAP1; MELK; CDCA2; CDC20; MAD2L1; CDK1; KIF2C; BIRC5; RC3H1; BUB1B; MYBL2; NEK2; TPX2; DTL; CDCA5; HELLS; HMMR; EME1; CCNB1; BUB1; TTK; DEPDC1; ASPM; PRR11; SGOL1; MKI67; DLGAP5; TOP2A; KIF11; COMMD9; CENPA; KIF23; HJURP; ZWINT; CDCA3; CDC45; KIF18B;
Dendritic cells	2	1954	2.1978	0.21735	0.999355	1	1	1	MRPL48; COMMD9;
OVCAR3	17	3714	18.6813	0.967724	0.602886	1	1	1	NUSAP1; TRIP13; PDHX; UBE2C; MAD2L1; CDK1; BIRC5; CCNB1; KIF4A; NDC80; KIF20A; MKI67; KIF11; COMMD9; ZWINT; CDCA3; RRM2;
Huh7	22	2976	24.1758	1.5627	0.0197275	1	0.491629	1	NUSAP1; SGOL2; PDHX; PLK1; RACGAP1; RAD51AP1; MELK; KIFC1; CDC20; GINS1; RC3H1; TPX2; HELLS; KIF4A; ANLN; SGOL1; MKI67; TOP2A; GTSE1; KIF11; HJURP; NCAPG;
Serum	61	7685	67.033	1.67744	1.5549e-07	0.000131856	2.63712e-05	0.000149714	CDC25C; SPC25; NUSAP1; SGOL2; FANCD2; MCM10; TRIP13; PDHX; PLK1; RAD51AP1; EXO1; KIFC1; CDC20; TICRR; DACT3; UHRF1; KIAA1524; CDK1; CKAP2L; KIF2C; GINS1; BIRC5; NUF2; BUB1B; RAD54L; MYBL2; ASF1B; TPX2; CDCA5; HELLS; HMMR; EME1; CCNB1; KIF4A; TTK; FANCI; SKA1; DEPDC1; ASPM; CENPE; NDC80; ANLN; KIF20A; WDR62; SGOL1; MKI67; DLGAP5; TOP2A; GTSE1; SKA3; PRC1; KIF11; CCNF; COMMD9; KIF23; HJURP; ZWINT; …
Breast	35	6413	38.4615	1.15351	0.176883	1	1	1	CDC25C; FOXM1; CENPI; CDKN3; TRIP13; UBE2C; RACGAP1; MELK; CDCA2; CDC20; RXFP1; MAD2L1; CDK1; KIF2C; BIRC5; RC3H1; BUB1B; MYBL2; TPX2; CDCA5; EME1; CCNB1; BUB1; TTK; PRR11; SGOL1; MKI67; TOP2A; KIF11; CENPA; KIF23; HJURP; ZWINT; CDC45; KIF18B;
H520	1	843	1.0989	0.253151	0.983246	1	1	1	MKI67;
Uterus	3	917	3.2967	0.693558	0.815179	1	1	1	RXFP1; HELLS; KIF4A;
CPE_SCX_fractionated	3	2331	3.2967	0.272843	0.999299	1	1	1	PDHX; COMMD9; NCAPG;
CRC	22	4247	24.1758	1.09503	0.353688	1	1	1	NUSAP1; TRIP13; PDHX; UBE2C; PLK1; DACT3; MAD2L1; KIAA1524; CDK1; KIF2C; MYBL2; ASF1B; TPX2; CDCA5; FANCI; ANLN; MKI67; TOP2A; KIF11; COMMD9; DIAPH3; RRM2;
Fetal hepatocytes	18	3784	19.7802	1.00566	0.532248	1	1	1	SGOL2; MCM10; PDHX; TROAP; BIRC5; RAD54L; MYBL2; NEK2; HELLS; KIF4A; TTK; DEPDC1; MKI67; TOP2A; GTSE1; PRC1; COMMD9; RRM2;
Vulva/anal skin	40	6377	43.956	1.32569	0.0202913	1	0.491629	1	CDC25C; FOXM1; CENPI; CDKN3; FANCD2; UBE2C; RACGAP1; MELK; CDCA2; CDC20; RXFP1; MAD2L1; CDK1; KIF2C; BIRC5; RC3H1; BUB1B; MYBL2; TPX2; DTL; CDCA5; HELLS; HMMR; EME1; CCNB1; BUB1; TTK; DEPDC1; ASPM; PRR11; SGOL1; MKI67; DLGAP5; TOP2A; KIF11; CENPA; KIF23; ZWINT; CDC45; KIF18B;
	2	1183	2.1978	0.359003	0.978647	1	1	1	PDHX; CDK1;
HH4	14	2684	15.3846	1.10292	0.391253	1	1	1	FANCD2; PDHX; MELK; RXFP1; KIF2C; TPX2; HELLS; EME1; CCNB1; TTK; ANLN; MKI67; TOP2A; SKA3;
Ramos	20	1566	21.978	2.69987	3.46482e-05	0.0293817	0.00419738	0.0238293	FANCD2; TRIP13; UBE2C; PLK1; MELK; KIFC1; MAD2L1; CDK1; KIF2C; BIRC5; NEK2; HMMR; CCNB1; KIF4A; TTK; SKA1; CENPE; COMMD9; NCAPG; RRM2;
Leukocytes	7	2845	7.69231	0.520625	0.986608	1	1	1	FOXM1; EXO1; DTL; ARHGAP11A; KIF4A; DLGAP5; RRM2;
Renal cancer	40	7121	43.956	1.18718	0.104204	1	1	1	CDC25C; FOXM1; CENPI; CDKN3; FANCD2; TRIP13; UBE2C; RACGAP1; MELK; CDCA2; CDC20; CDK1; KIF2C; BIRC5; RC3H1; BUB1B; MYBL2; NEK2; TPX2; CDCA5; HELLS; EME1; CCNB1; BUB1; TTK; DEPDC1; ASPM; PRR11; SGOL1; MKI67; TOP2A; KIF11; COMMD9; CENPA; KIF23; HJURP; ZWINT; CDCA3; CDC45; KIF18B;
Aorta	2	530	2.1978	0.801313	0.719371	1	1	1	UHRF1; KIF4A;
Thyroid	3	889	3.2967	0.715402	0.798199	1	1	1	CDC25C; BIRC5; CDC45;
hupo46_reference_cam	3	1042	3.2967	0.610359	0.877067	1	1	1	PDHX; ANLN; CDCA3;
Substantia nigra	2	1146	2.1978	0.370594	0.974995	1	1	1	KIAA1524; FANCI;
Vagina	36	5307	39.5604	1.43372	0.00882376	1	0.393818	1	CDC25C; FOXM1; CENPI; SGOL2; UBE2C; RACGAP1; MELK; CDCA2; CDC20; RXFP1; CDK1; KIF2C; BIRC5; RC3H1; BUB1B; MYBL2; TPX2; DTL; CDCA5; HELLS; HMMR; EME1; CCNB1; BUB1; TTK; DEPDC1; ASPM; PRR11; SGOL1; MKI67; DLGAP5; TOP2A; KIF11; KIF23; ZWINT; KIF18B;
Monocytes	1	745	1.0989	0.286451	0.972791	1	1	1	MYBL2;
MDA-MB-468	1	770	1.0989	0.27715	0.975951	1	1	1	CKAP2L;
Platelets	7	2168	7.69231	0.683199	0.899935	1	1	1	MCM10; RACGAP1; E2F8; KIAA1524; BUB1B; MKI67; DLGAP5;
Oral mucosa	42	5861	46.1538	1.5145	0.0011616	0.985039	0.109449	0.62136	CDC25C; FOXM1; CENPI; SGOL2; CDKN3; FANCD2; UBE2C; RACGAP1; MELK; CDCA2; CDC20; RXFP1; CDK1; KIF2C; BIRC5; RC3H1; BUB1B; MYBL2; TPX2; CDCA5; HELLS; HMMR; EME1; CCNB1; BUB1; TTK; DEPDC1; ASPM; PRR11; SGOL1; MKI67; DLGAP5; TOP2A; KIF11; COMMD9; CENPA; KIF23; HJURP; ZWINT; CDCA3; CDC45; KIF18B;
Esophagus	41	6034	45.0549	1.43607	0.00417123	1	0.280455	1	CDC25C; FOXM1; CENPI; SGOL2; CDKN3; FANCD2; TRIP13; UBE2C; RACGAP1; MELK; CDCA2; CDC20; RXFP1; MAD2L1; CDK1; KIF2C; BIRC5; RC3H1; BUB1B; MYBL2; TPX2; DTL; CDCA5; HELLS; EME1; CCNB1; BUB1; TTK; DEPDC1; ASPM; PRR11; SGOL1; MKI67; DLGAP5; TOP2A; KIF11; COMMD9; KIF23; ZWINT; CDCA3; KIF18B;
Corpus callosum	2	988	2.1978	0.429858	0.951561	1	1	1	KIAA1524; FANCI;
NB4	2	711	2.1978	0.597325	0.854864	1	1	1	MAD2L1; SKA3;
Mammary gland	4	760	4.3956	1.11485	0.486874	1	1	1	RXFP1; BIRC5; HMMR; KIF4A;
Tears	1	510	1.0989	0.41844	0.913863	1	1	1	CENPI;
Cellzome_Abl_inhibitors_NatureBiotechnology_exp144	1	186	1.0989	1.1473	0.587928	1	1	1	UBE2C;
CaOV3	11	3355	12.0879	0.6934	0.937488	1	1	1	NUSAP1; TRIP13; CDK1; MKI67; MRPL48; KIF11; COMMD9; KIF23; CDCA3; NCAPG; RRM2;
Melanoma	4	1826	4.3956	0.464015	0.977885	1	1	1	CDCA2; NUF2; SGOL1; COMMD9;
Subthalamic nucleus	2	882	2.1978	0.481518	0.925515	1	1	1	KIAA1524; FANCI;
15_clinprot_c3	3	749	3.2967	0.84912	0.693509	1	1	1	KIFC1; HELLS; MKI67;
Ubiquitous	2	1052	2.1978	0.403707	0.962843	1	1	1	MKI67; CCNF;
N06cs122	1	123	1.0989	1.73489	0.443063	1	1	1	CDK1;
17_wcx	4	1438	4.3956	0.589214	0.916354	1	1	1	PDHX; KIFC1; TPX2; MKI67;
hupo1_b2-edta_cam	2	316	2.1978	1.34396	0.442383	1	1	1	FANCI; KIF20A;
H23	3	896	3.2967	0.709813	0.80256	1	1	1	TPX2; ANLN; TOP2A;
YTS	21	1888	23.0769	2.35132	0.000156901	0.133052	0.0166315	0.0944201	PLK1; MELK; KIFC1; CDK1; KIF2C; NUF2; HMMR; KIF4A; BUB1; TTK; FANCI; CENPE; NDC80; PRR11; MKI67; GTSE1; SKA3; KIF11; DIAPH3; NCAPG; RRM2;
hupo1_b2-hep_cam	1	848	1.0989	0.251658	0.983656	1	1	1	PLK1;
Embryonic stem cells	18	3047	19.7802	1.24891	0.185566	1	1	1	FANCD2; TRIP13; PDHX; PLK1; MAD2L1; KIAA1524; CDK1; HELLS; CCNB1; TTK; FANCI; PRR11; MKI67; TOP2A; KIF11; ZWINT; NCAPG; CDCA8;
Saliva	2	912	2.1978	0.465679	0.933977	1	1	1	RACGAP1; ASPM;
Nuclear	2	1319	2.1978	0.321987	0.988158	1	1	1	PDHX; COMMD9;
N06CS98-2	1	165	1.0989	1.29331	0.544349	1	1	1	CDK1;
MV4-11	4	382	4.3956	2.21799	0.10754	1	1	1	PLK1; MELK; CDK1; CCNB1;
Caudate nucleus	2	1204	2.1978	0.352741	0.980487	1	1	1	KIAA1524; FANCI;
Parathyroid	5	782	5.49451	1.35368	0.311489	1	1	1	CDC20; CDK1; BIRC5; TOP2A; CDC45;
HEK293	44	4439	48.3516	2.09486	1.11806e-07	9.48116e-05	2.37029e-05	0.000134566	SPC25; NUSAP1; FANCD2; TRIP13; PDHX; PLK1; RACGAP1; RAD51AP1; KIFC1; CDCA2; CDC20; UHRF1; MAD2L1; KIAA1524; CDK1; CKAP2L; KIF2C; GINS1; BIRC5; BUB1B; ASF1B; TPX2; HELLS; HMMR; CCNB1; KIF4A; TTK; FANCI; DEPDC1; ANLN; KIF20A; WDR62; MKI67; DLGAP5; TOP2A; SKA3; PRC1; KIF11; COMMD9; KIF23; CDCA3; NCAPG; CDC45; RRM2;
A549	8	997	8.79121	1.69755	0.0994819	1	1	1	PDHX; GINS1; NEK2; CENPE; ANLN; WDR62; MKI67; COMMD9;
Keratinocytes	1	250	1.0989	0.8536	0.696878	1	1	1	CDK1;
Fetus	15	2992	16.4835	1.06001	0.447614	1	1	1	SPC25; FANCD2; EXO1; TROAP; UHRF1; KIAA1524; NUF2; BUB1B; DTL; KIF4A; FANCI; POLQ; ASPM; KIF20A; CENPA;
MCF7	1	317	1.0989	0.673192	0.780452	1	1	1	KIF23;
051503_BAL20_gly_hui	1	268	1.0989	0.796271	0.722009	1	1	1	KIF20A;
Adducin	3	486	3.2967	1.30861	0.405106	1	1	1	UHRF1; MKI67; TOP2A;
MCF10A	1	661	1.0989	0.322852	0.958853	1	1	1	MKI67;
041803_BALF3	3	1103	3.2967	0.576604	0.900087	1	1	1	KIF2C; MKI67; NCAPG;
Macrophages	1	274	1.0989	0.778835	0.729919	1	1	1	TROAP;
Muscle	2	904	2.1978	0.4698	0.931813	1	1	1	PDHX; RACGAP1;
MicroProt2	1	561	1.0989	0.380401	0.93284	1	1	1	MYBL2;
Endometrium	12	1202	13.1868	2.11118	0.0109803	1	0.465563	1	CDC25C; PLK1; CDC20; RXFP1; TROAP; CDK1; BIRC5; HMMR; CCNB1; MKI67; TOP2A; CDC45;
Thalamus	2	1141	2.1978	0.372218	0.974458	1	1	1	KIAA1524; FANCI;
RMUG	1	499	1.0989	0.427664	0.909121	1	1	1	KIF23;
DU145	1	941	1.0989	0.226787	0.98971	1	1	1	MKI67;
Cervico-vaginal fluid	1	565	1.0989	0.377708	0.93414	1	1	1	MKI67;
Uterine cervix	7	902	7.69231	1.64209	0.135029	1	1	1	CDC25C; CDC20; CDK1; HMMR; CCNB1; MKI67; TOP2A;
Thymus	6	456	6.59341	2.78478	0.021148	1	0.497684	1	FANCD2; EXO1; HELLS; KIF4A; BUB1; RRM2;
Vermiform appendix	3	286	3.2967	2.2237	0.153829	1	1	1	TROAP; UHRF1; KIF4A;
Trachea	4	612	4.3956	1.38445	0.329032	1	1	1	EXO1; BUB1B; DTL; KIF4A;
050603_BALF11	5	1019	5.49451	1.03884	0.532163	1	1	1	TRIP13; CDK1; TTK; FANCI; TOP2A;
HCC78	1	249	1.0989	0.857028	0.695417	1	1	1	CDK1;
RBC	1	267	1.0989	0.799253	0.720668	1	1	1	HELLS;
Hepatocytes	1	73	1.0989	2.923	0.293139	1	1	1	CCNB1;
N06CS97	1	270	1.0989	0.790373	0.724671	1	1	1	CDK1;
Intestine	3	508	3.2967	1.25194	0.432968	1	1	1	FANCD2; RACGAP1; BIRC5;
Blood	1	227	1.0989	0.940084	0.661472	1	1	1	TOP2A;
Stem cell	1	138	1.0989	1.54633	0.481565	1	1	1	SGOL2;
Pituitary gland	1	494	1.0989	0.431992	0.906882	1	1	1	KIF4A;
Vulva	9	838	9.89011	2.27178	0.0175915	1	0.481213	1	CDC25C; CDC20; CDK1; BIRC5; HMMR; CCNB1; MKI67; TOP2A; CDC45;
SH-SY5Y	2	537	2.1978	0.790868	0.726135	1	1	1	UBE2C; CCNF;
Hematopoietic stem cells	2	200	2.1978	2.12341	0.244383	1	1	1	CDK1; CCNB1;
Lymphocytes	4	468	4.3956	1.81042	0.181221	1	1	1	MAD2L1; NEK2; MKI67; TOP2A;
01_glyco	1	667	1.0989	0.319948	0.960048	1	1	1	PDHX;
Bronchoalveolar fluid	2	186	2.1978	2.28323	0.219947	1	1	1	HMMR; KIF23;
Kidney cancer	2	352	2.1978	1.20651	0.498462	1	1	1	EXO1; PRR11;
Umbilical vein endothelial cells	2	178	2.1978	2.38584	0.206083	1	1	1	MYBL2; HMMR;
H2228	1	168	1.0989	1.27021	0.550843	1	1	1	CDK1;
Granulocytes	1	89	1.0989	2.39758	0.34501	1	1	1	MYBL2;
Peripheral blood leukocytes	1	125	1.0989	1.70713	0.448356	1	1	1	EXO1;
BJ635	1	175	1.0989	1.21941	0.565642	1	1	1	CDK1;
H1703	1	138	1.0989	1.54633	0.481565	1	1	1	CDK1;
Peripheral blood cells	2	140	2.1978	3.03338	0.142177	1	1	1	TPX2; MKI67;
Syncytiotrophoblast	1	54	1.0989	3.95128	0.226244	1	1	1	TROAP;
Decidua	1	43	1.0989	4.96184	0.184693	1	1	1	TROAP;
Thyroid follicular cells	1	12	1.0989	17.7692	0.0553468	1	0.871728	1	UBE2C;
Gastric mucosa	1	33	1.0989	6.46497	0.145008	1	1	1	CCNB1;
Skin fibroblasts	1	162	1.0989	1.31726	0.537763	1	1	1	MYBL2;
Spermatozoa	1	102	1.0989	2.09204	0.384369	1	1	1	CCNB1;
Oocytes	1	38	1.0989	5.61454	0.165084	1	1	1	MAD2L1;
Mammary epithelium	2	75	2.1978	5.66197	0.0491909	1	0.834277	1	CDK1; RRM2;
N06BJ504	1	78	1.0989	2.73566	0.309771	1	1	1	CDK1;
Trophoblast	1	44	1.0989	4.84909	0.18856	1	1	1	BIRC5;
Thymic epithelial cells	1	8	1.0989	26.6428	0.0372431	1	0.734468	1	HMMR;
Colon mucosa	2	46	2.1978	9.23069	0.0200299	1	0.491629	1	BIRC5; BUB1B;
Rectum mucosa	1	5	1.0989	42.5965	0.0234405	1	0.497684	1	BIRC5;
Uterine stromal cells	1	10	1.0989	21.3195	0.0463374	1	0.801921	1	TROAP;
Lymphoid stem cell	1	17	1.0989	12.5461	0.0775036	1	1	1	CCNB1;

## Sheet: Transcription factor
Analysis: Transcription factor
Dataset name: Module with seed HMMR
Number of genes in the dataset: 91
Number of genes in the dataset (which are available in Transcription factor database) :85
Number of genes in background: 19230
Is analysis quantitative: No
						Corrected p-values
Transcription factor	No. of genes in the dataset	No.of genes in the background dataset	Percentage of genes	Fold enrichment	P-value (Hypergeometric test)	Bonferroni method	BH method	Q-value (Storey-Tibshirani method)
NFIC	5	2040	5.49451	0.518915	0.970593	1	1	1	FOXM1; RAD54L; MYBL2; DTL; FANCI;
NR1H3	7	1020	7.69231	1.45212	0.207953	1	1	1	CDC25C; DACT3; TROAP; NEK2; DTL; PRR11; CDC45;
RXRA	5	1113	5.49451	0.951106	0.611788	1	1	1	CDC25C; TROAP; NEK2; DTL; CDC45;
SOAT1	3	1261	3.2967	0.504357	0.942899	1	1	1	FANCD2; KIF20A; CDCA3;
STAT1	3	1261	3.2967	0.504357	0.942899	1	1	1	FANCD2; KIF20A; CDCA3;
ETS1	9	2496	9.89011	0.762727	0.850993	1	1	1	FANCD2; ANKRD42; BUB1B; RAD54L; CDCA5; EME1; KIF4A; CDC45; VWA7;
HNF1A	1	831	1.0989	0.256806	0.982218	1	1	1	DTL;
HOXC9	4	573	4.3956	1.47867	0.287296	1	1	1	SGOL2; FANCD2; CKAP2L; NCAPG;
IRF1	3	811	3.2967	0.784207	0.744104	1	1	1	RAD51AP1; NEK2; PRR11;
LHX3	3	1210	3.2967	0.525615	0.931369	1	1	1	MELK; UHRF1; PRR11;
MEF2A	7	1835	7.69231	0.807179	0.777021	1	1	1	MELK; CDCA2; DACT3; RC3H1; DTL; ANLN; DIAPH3;
NKX6-1	3	1408	3.2967	0.451701	0.966933	1	1	1	CKAP2L; PRR11; DIAPH3;
POU2F1	6	2209	6.59341	0.574867	0.957942	1	1	1	CDC25C; SGOL2; BUB1; KIF20A; PRR11; DIAPH3;
SRF	2	462	2.1978	0.919253	0.646296	1	1	1	DTL; ANLN;
ARID3A	5	1250	5.49451	0.846866	0.712919	1	1	1	SGOL2; RXFP1; KIAA1524; RC3H1; PRR11;
EHF	3	753	3.2967	0.84461	0.696984	1	1	1	TRIP13; ANKRD42; CDCA5;
FOXA1	1	804	1.0989	0.26543	0.979673	1	1	1	DIAPH3;
ATF1	5	1037	5.49451	1.02081	0.547965	1	1	1	MCM10; EXO1; KIF4A; CENPE; NDC80;
CREB1	8	973	8.79121	1.73942	0.0895001	1	1	1	MCM10; EXO1; DTL; CDCA5; CENPE; NDC80; PRC1; DIAPH3;
JDP2	4	763	4.3956	1.11046	0.489961	1	1	1	EXO1; KIF18A; CENPE; NDC80;
NFYA	37	2544	40.6593	3.07391	6.9563e-11	1.46082e-08	1.46082e-08	6.38671e-08	FOXM1; CENPI; SGOL2; CDKN3; FANCD2; CDC6; UBE2C; PLK1; RACGAP1; E2F8; CDCA2; CDC20; TICRR; TROAP; UHRF1; CDK1; CKAP2L; GINS1; NEK2; ASF1B; TPX2; DTL; ARHGAP11A; TCF19; BUB1; KIF18A; TTK; DEPDC1; ASPM; KIF20A; PRR11; DLGAP5; GTSE1; CCNF; KIF23; CDCA3; KIF18B;
PLAU	5	1037	5.49451	1.02081	0.547965	1	1	1	MCM10; EXO1; KIF4A; CENPE; NDC80;
RORA	2	1168	2.1978	0.363613	0.977233	1	1	1	MAD2L1; NDC80;
YY1	6	1317	6.59341	0.964219	0.598075	1	1	1	SGOL2; RACGAP1; UHRF1; RAD54L; NDC80; PRR11;
ELK1	8	1986	8.79121	0.8522	0.73518	1	1	1	FANCD2; DACT3; ANKRD42; EME1; FANCI; GTSE1; NCAPG; CDC45;
GABPA	20	2702	21.978	1.56477	0.0260961	1	1	1	CENPI; TRIP13; MELK; E2F8; TICRR; ANKRD42; KIAA1524; TPX2; CDCA5; EME1; KIF4A; BUB1; TTK; FANCI; DLGAP5; CENPA; KIF23; CDCA3; NCAPG; CDC45;
CTCF	9	2605	9.89011	0.730812	0.883773	1	1	1	NUSAP1; CDC6; MCM10; UHRF1; MYBL2; DTL; POLQ; GTSE1; CCNF;
KLF7	25	4448	27.4725	1.18806	0.193242	1	1	1	CDC25C; NUSAP1; TRIP13; PDHX; E2F8; EXO1; CDCA2; DACT3; KIAA1524; BIRC5; BUB1B; CDCA5; TCF19; CCNB1; KIF4A; BUB1; KIF18A; SGOL1; MKI67; SKA3; MRPL48; KIF11; CENPA; HJURP; CDCA3;
NANOG	1	204	1.0989	1.04607	0.621982	1	1	1	ANKRD42;
NR5A1	2	1129	2.1978	0.376174	0.973123	1	1	1	FANCD2; DIAPH3;
RFX1	12	2158	13.1868	1.17593	0.321579	1	1	1	CDC6; CENPK; PDHX; CDC20; ANKRD42; CDK1; RC3H1; NEK2; HMMR; KIF18A; KIF20A; COMMD9;
RREB1	4	2136	4.3956	0.396672	0.993134	1	1	1	TROAP; BUB1; POLQ; VWA7;
SF1	2	1129	2.1978	0.376174	0.973123	1	1	1	FANCD2; DIAPH3;
SP1	37	7140	40.6593	1.09524	0.275733	1	1	1	CDC25C; FOXM1; NUSAP1; SGOL2; CDKN3; PDHX; RAD51AP1; E2F8; EXO1; CDCA2; CDC20; DACT3; UHRF1; KIAA1524; GINS1; RC3H1; BUB1B; RAD54L; MYBL2; CDCA5; TCF19; HMMR; CCNB1; KIF18A; TTK; ANLN; KIF20A; MKI67; PRC1; KIF11; CCNF; CENPA; DIAPH3; CDCA3; NCAPG; CDC45; RRM2;
SP4	18	4345	19.7802	0.875817	0.776261	1	1	1	SGOL2; CDKN3; PDHX; CDC20; DACT3; UHRF1; KIAA1524; CDCA5; TCF19; KIF18A; NDC80; ANLN; KIF20A; MKI67; DLGAP5; DIAPH3; CDCA3; RRM2;
TCF3	2	2140	2.1978	0.198459	0.999736	1	1	1	E2F8; RAD54L;
OTX1	5	848	5.49451	1.24832	0.373692	1	1	1	RACGAP1; UHRF1; DTL; KIF18A; MRPL48;
PITX1	5	848	5.49451	1.24832	0.373692	1	1	1	RACGAP1; UHRF1; DTL; KIF18A; MRPL48;
E2F1	16	1188	17.5824	2.84749	0.000130831	0.0274744	0.0137372	0.0600591	CENPI; FANCD2; CDC6; MCM10; PDHX; E2F8; ANKRD42; UHRF1; GINS1; MYBL2; DTL; HELLS; FANCI; NDC80; RRM2; KIF18B;
EGR1	11	3215	12.0879	0.723595	0.91263	1	1	1	E2F8; DACT3; UHRF1; KIAA1524; KIF2C; MYBL2; ASF1B; TCF19; TTK; FANCI; KIF20A;
NKX2-1	2	711	2.1978	0.597325	0.854864	1	1	1	TPX2; BUB1;
NRF1	14	2037	15.3846	1.45323	0.0979191	1	1	1	CENPI; RXFP1; UHRF1; MAD2L1; DTL; TCF19; HMMR; ANLN; GTSE1; SKA3; CCNF; KIF23; ZWINT; NCAPG;
BACH1	3	648	3.2967	0.981466	0.596086	1	1	1	RXFP1; ANLN; VWA7;
HOXB4	3	718	3.2967	0.885781	0.665586	1	1	1	CCNB1; PRR11; DIAPH3;
MEIS2	1	527	1.0989	0.404942	0.920714	1	1	1	E2F8;
NR4A2	5	1042	5.49451	1.01591	0.552311	1	1	1	FANCD2; PDHX; MAD2L1; ASF1B; CDCA3;
PPARA	1	370	1.0989	0.576764	0.830035	1	1	1	DTL;
PPARG	7	2016	7.69231	0.73471	0.853227	1	1	1	TROAP; MYBL2; NEK2; DTL; CDC45; KIF18B; VWA7;
HSF1	4	806	4.3956	1.05122	0.533346	1	1	1	SGOL2; KIF2C; DTL; MRPL48;
ETV7	6	1049	6.59341	1.21056	0.37747	1	1	1	TRIP13; ANKRD42; EME1; DLGAP5; KIF23; NCAPG;
NR5A2	2	486	2.1978	0.873859	0.673647	1	1	1	SGOL2; DIAPH3;
TEAD1	1	422	1.0989	0.505695	0.867876	1	1	1	KIF23;
TFAP2A	1	258	1.0989	0.827133	0.708313	1	1	1	MYBL2;
ARNT	3	403	3.2967	1.57812	0.297837	1	1	1	BUB1B; COMMD9; CENPA;
BSX	2	268	2.1978	1.58466	0.362765	1	1	1	FANCD2; MELK;
DMBX1	2	368	2.1978	1.15406	0.522231	1	1	1	NUF2; NEK2;
GSC	1	379	1.0989	0.563068	0.837277	1	1	1	CDKN3;
HNF4A	11	3015	12.0879	0.771594	0.863772	1	1	1	CDKN3; UHRF1; RC3H1; BUB1B; NEK2; DTL; ARHGAP11A; KIF4A; HJURP; CDCA3; KIF18B;
HOXA3	1	573	1.0989	0.372434	0.936665	1	1	1	ASPM;
HOXD8	2	811	2.1978	0.523673	0.90131	1	1	1	RC3H1; DIAPH3;
ONECUT1	2	564	2.1978	0.753008	0.750959	1	1	1	BUB1; DIAPH3;
PAX7	1	467	1.0989	0.456968	0.89381	1	1	1	PRR11;
POU4F3	1	687	1.0989	0.310634	0.96379	1	1	1	RC3H1;
PRRX2	1	597	1.0989	0.357462	0.943682	1	1	1	FANCD2;
VAX2	1	434	1.0989	0.491713	0.875348	1	1	1	SGOL2;
VSX2	1	595	1.0989	0.358664	0.943128	1	1	1	MCM10;
CUX1	2	350	2.1978	1.21341	0.49544	1	1	1	SGOL2; ANKRD42;
CACD	4	514	4.3956	1.6484	0.226118	1	1	1	CDC25C; CDCA2; TTK; SGOL1;
HOXB13	1	526	1.0989	0.405712	0.920326	1	1	1	DTL;
ZNF238	1	799	1.0989	0.267091	0.979164	1	1	1	DTL;
ZNF513	1	799	1.0989	0.267091	0.979164	1	1	1	DTL;
MYC	6	1086	6.59341	1.16931	0.409147	1	1	1	FOXM1; EME1; DEPDC1; ANLN; COMMD9; CENPA;
MYF5	5	1856	5.49451	0.570358	0.94645	1	1	1	DACT3; RAD54L; DTL; PRR11; CDC45;
FOXD1	1	334	1.0989	0.638929	0.797743	1	1	1	SGOL2;
POU6F1	2	655	2.1978	0.648393	0.820976	1	1	1	RC3H1; DIAPH3;
ASCL2	5	1499	5.49451	0.706193	0.846857	1	1	1	DACT3; ANKRD42; MAD2L1; ARHGAP11A; CCNB1;
BARHL1	3	509	3.2967	1.24948	0.434224	1	1	1	SGOL2; RACGAP1; DIAPH3;
ESRRA	1	917	1.0989	0.232722	0.988403	1	1	1	RXFP1;
GBX1	1	199	1.0989	1.07235	0.612812	1	1	1	DIAPH3;
LHX4	2	392	2.1978	1.0834	0.556469	1	1	1	RC3H1; DIAPH3;
TCF12	2	1099	2.1978	0.386442	0.96949	1	1	1	UHRF1; MAD2L1;
ELF2	3	780	3.2967	0.815374	0.719674	1	1	1	SGOL2; CDCA3; KIF18B;
FOS	6	1754	6.59341	0.72399	0.848061	1	1	1	RC3H1; BUB1; ANLN; CDCA3; CDC45; VWA7;
FOSB	6	1754	6.59341	0.72399	0.848061	1	1	1	RC3H1; BUB1; ANLN; CDCA3; CDC45; VWA7;
JUN	6	1754	6.59341	0.72399	0.848061	1	1	1	RC3H1; BUB1; ANLN; CDCA3; CDC45; VWA7;
JUNB	6	1754	6.59341	0.72399	0.848061	1	1	1	RC3H1; BUB1; ANLN; CDCA3; CDC45; VWA7;
JUND	6	1754	6.59341	0.72399	0.848061	1	1	1	RC3H1; BUB1; ANLN; CDCA3; CDC45; VWA7;
NR6A1	1	769	1.0989	0.277511	0.975832	1	1	1	RAD54L;
RAB40B	4	806	4.3956	1.05122	0.533346	1	1	1	RAD54L; NEK2; TPX2; TTK;
RARA	4	806	4.3956	1.05122	0.533346	1	1	1	RAD54L; NEK2; TPX2; TTK;
SPI1	2	814	2.1978	0.521743	0.902465	1	1	1	CDCA5; ANLN;
DBX2	1	408	1.0989	0.523047	0.858597	1	1	1	RC3H1;
EN1	1	466	1.0989	0.457948	0.893293	1	1	1	RACGAP1;
FOXC1	1	301	1.0989	0.708975	0.762847	1	1	1	DIAPH3;
HOXA5	1	916	1.0989	0.232976	0.988345	1	1	1	CCNB1;
HOXB6	1	123	1.0989	1.73489	0.443063	1	1	1	BUB1;
ISX	2	265	2.1978	1.6026	0.35764	1	1	1	SGOL2; MCM10;
LHX8	1	223	1.0989	0.956946	0.65491	1	1	1	KIF18B;
MNX1	1	311	1.0989	0.686179	0.774007	1	1	1	SGOL2;
NKX1-1	1	146	1.0989	1.4616	0.50101	1	1	1	PRR11;
PAX6	2	557	2.1978	0.762471	0.744712	1	1	1	KIF4A; DIAPH3;
PBX1	3	741	3.2967	0.858288	0.686472	1	1	1	SGOL2; ANLN; DIAPH3;
POU5F1	1	373	1.0989	0.572125	0.832484	1	1	1	CCNB1;
REST	1	765	1.0989	0.278962	0.975349	1	1	1	KIF18A;
TGIF1	3	1034	3.2967	0.615081	0.873727	1	1	1	KIF18A; PRR11; KIF18B;
CRX	1	349	1.0989	0.611468	0.811876	1	1	1	FANCD2;
HENMT1	2	1144	2.1978	0.371242	0.974781	1	1	1	RACGAP1; KIF18B;
INSM1	2	487	2.1978	0.872064	0.674749	1	1	1	CDC20; CDCA3;
NHLH1	2	1144	2.1978	0.371242	0.974781	1	1	1	RACGAP1; KIF18B;
ZFP161	4	1137	4.3956	0.745196	0.793677	1	1	1	MYBL2; ASF1B; ASPM; MKI67;
BACH2	1	628	1.0989	0.339817	0.951618	1	1	1	NEK2;
MSX2	1	344	1.0989	0.620356	0.807277	1	1	1	RC3H1;
NOBOX	1	621	1.0989	0.343647	0.949929	1	1	1	SGOL2;
TFAP4	4	1280	4.3956	0.661944	0.863439	1	1	1	DACT3; UHRF1; TTK; CDC45;
ATF3	2	800	2.1978	0.530873	0.896968	1	1	1	NEK2; CENPE;
TAL1	2	1113	2.1978	0.381582	0.97124	1	1	1	SGOL2; UHRF1;
HOXA9	3	729	3.2967	0.872416	0.675696	1	1	1	FANCD2; DTL; NCAPG;
NFE2	3	518	3.2967	1.22777	0.445484	1	1	1	DTL; ANLN; DIAPH3;
LMO2	1	610	1.0989	0.349844	0.947156	1	1	1	DTL;
GATA1	1	728	1.0989	0.29314	0.970411	1	1	1	DACT3;
ISL2	2	515	2.1978	0.824652	0.704413	1	1	1	RC3H1; KIF18A;
ZNF143	6	618	6.59341	2.0548	0.0727766	1	1	1	PLK1; BUB1B; KIF20A; CDCA3; CDC45; CDCA8;
CDX2	1	253	1.0989	0.843479	0.701217	1	1	1	DTL;
FOXK1	1	121	1.0989	1.76356	0.437721	1	1	1	DTL;
GFI1	1	552	1.0989	0.386603	0.929821	1	1	1	UHRF1;
HMX1	2	240	2.1978	1.76953	0.314443	1	1	1	RACGAP1; DIAPH3;
HOXB9	3	537	3.2967	1.18433	0.468969	1	1	1	FANCD2; DTL; DIAPH3;
PAX4	1	175	1.0989	1.21941	0.565642	1	1	1	DIAPH3;
STRA13	4	574	4.3956	1.4761	0.288357	1	1	1	FOXM1; EME1; DEPDC1; CENPA;
ZIC1	2	548	2.1978	0.774993	0.736488	1	1	1	CDC25C; CENPA;
E4F1	1	158	1.0989	1.3506	0.528834	1	1	1	CDCA5;
ATF4	2	315	2.1978	1.34822	0.440777	1	1	1	KIF4A; CENPE;
ELF3	1	437	1.0989	0.488338	0.87715	1	1	1	ANKRD42;
RBPJ	1	235	1.0989	0.908083	0.674228	1	1	1	CDCA3;

## Sheet: Clinical phenotype
Analysis: Clinical phenotype
Dataset name: Module with seed HMMR
Number of genes in the dataset: 91
Number of genes in the dataset (which are available in Clinical phenotype database) :7
Number of genes in background: 19230
Is analysis quantitative: No
						Corrected p-values
Clinical phenotype	No. of genes in the dataset	No.of genes in the background dataset	Percentage of genes	Fold enrichment	P-value (Hypergeometric test)	Bonferroni method	BH method	Q-value (Storey-Tibshirani method)
Abdomen	1	621	1.0989	0.343647	0.949929	1	1	1	BUB1B;
Abnormal corpus callosum	1	2	1.0989	106.173	0.00944223	1	1	1	WDR62;
Abnormal gyral pattern	1	1	1.0989	211.296	0.00473219	1	1	1	WDR62;
Abnormal neuronal migration	1	1	1.0989	211.296	0.00473219	1	1	1	WDR62;
Abnormal ocular movements	1	3	1.0989	70.8998	0.0141302	1	1	1	PDHX;
Affected females may have increased spontaneous abortions	1	1	1.0989	211.296	0.00473219	1	1	1	BUB1B;
Agenesis of the corpus callosum	1	19	1.0989	11.2261	0.0862217	1	1	1	BUB1B;
Aggression	1	17	1.0989	12.5461	0.0775036	1	1	1	WDR62;
Ambiguous genitalia	1	11	1.0989	19.3832	0.0508527	1	1	1	BUB1B;
Amniotic Fluid	1	68	1.0989	3.1379	0.276111	1	1	1	BUB1B;
Anaphase loss or nondisjunction with trisomies, tetrasomies, monosomies	1	1	1.0989	211.296	0.00473219	1	1	1	BUB1B;
Anemia	1	43	1.0989	4.96184	0.184693	1	1	1	FANCD2;
Anemic pallor	1	3	1.0989	70.8998	0.0141302	1	1	1	FANCD2;
Anteverted nares	2	36	2.1978	11.7941	0.0125695	1	1	1	BUB1B; KIF11;
Ataxia	1	130	1.0989	1.64148	0.461371	1	1	1	PDHX;
Autosomal dominant	4	747	4.3956	1.13425	0.473418	1	1	1	BUB1B; RAD54L; HMMR; KIF11;
Autosomal dominantly acting oncogene plus loss of suppressor gene(s)	1	25	1.0989	8.53293	0.11189	1	1	1	BUB1B;
Autosomal recessive	3	924	3.2967	0.688304	0.819233	1	1	1	PDHX; BUB1B; WDR62;
Autosomal recessive with at least two loci and multiple alleles	1	2	1.0989	106.173	0.00944223	1	1	1	FANCD2;
Basal ganglia lucencies	1	1	1.0989	211.296	0.00473219	1	1	1	PDHX;
Behavioral Psychiatric Manifestations	1	200	1.0989	1.06699	0.614664	1	1	1	WDR62;
Bifid scrotum	1	10	1.0989	21.3195	0.0463374	1	1	1	BUB1B;
Brachycephaly	1	37	1.0989	5.76624	0.161106	1	1	1	BUB1B;
BREAST CANCER	2	23	2.1978	18.4574	0.00525268	1	1	1	RAD54L; HMMR;
Breast carcinoma	2	23	2.1978	18.4574	0.00525268	1	1	1	RAD54L; HMMR;
Broad, large nasal tip	1	1	1.0989	211.296	0.00473219	1	1	1	KIF11;
Bulging forehead (rare)	1	1	1.0989	211.296	0.00473219	1	1	1	KIF11;
Cardiac	1	55	1.0989	3.87945	0.229916	1	1	1	FANCD2;
Cataracts	1	49	1.0989	4.35439	0.207624	1	1	1	BUB1B;
Central Nervous System	4	887	4.3956	0.955226	0.609892	1	1	1	PDHX; BUB1B; WDR62; KIF11;
Cerebellar hypoplasia	1	24	1.0989	8.88832	0.107662	1	1	1	BUB1B;
Cerebral oligogyria	1	1	1.0989	211.296	0.00473219	1	1	1	BUB1B;
Chest	2	243	2.1978	1.74768	0.319665	1	1	1	PDHX; BUB1B;
Chorioretinopathy	1	2	1.0989	106.173	0.00944223	1	1	1	KIF11;
Cleft palate	1	97	1.0989	2.19986	0.369516	1	1	1	BUB1B;
Combined immunodeficiency (reported in 1 patient)	1	1	1.0989	211.296	0.00473219	1	1	1	BUB1B;
Congenital heart defect	1	21	1.0989	10.1575	0.0948583	1	1	1	FANCD2;
Corpus callosum agenesis, partial	1	1	1.0989	211.296	0.00473219	1	1	1	PDHX;
Cryptorchidism	1	101	1.0989	2.11275	0.381426	1	1	1	BUB1B;
Dandy-Walker malformation	1	12	1.0989	17.7692	0.0553468	1	1	1	BUB1B;
Decreased activity of the pyruvate dehydrogenase (PDH) complex	1	1	1.0989	211.296	0.00473219	1	1	1	PDHX;
Decreased fetal movements	1	4	1.0989	53.2191	0.0187963	1	1	1	WDR62;
Decreased levels of component X protein of the PDH complex	1	1	1.0989	211.296	0.00473219	1	1	1	PDHX;
Delayed psychomotor development	1	30	1.0989	7.11125	0.132735	1	1	1	WDR62;
Delivery	1	43	1.0989	4.96184	0.184693	1	1	1	BUB1B;
Depressed nasal bridge	1	38	1.0989	5.61454	0.165084	1	1	1	BUB1B;
Developmental delay	1	141	1.0989	1.51343	0.488943	1	1	1	PDHX;
Developmental delay, profound	1	3	1.0989	70.8998	0.0141302	1	1	1	BUB1B;
Downslanting palpebral fissures (in some patients)	1	1	1.0989	211.296	0.00473219	1	1	1	KIF11;
Dystonia	1	71	1.0989	3.00533	0.286376	1	1	1	PDHX;
Ears	2	442	2.1978	0.960847	0.622167	1	1	1	BUB1B; KIF11;
Enlarged ventricles	1	13	1.0989	16.4034	0.0598199	1	1	1	BUB1B;
Epicanthal folds	2	61	2.1978	6.96122	0.0338394	1	1	1	PDHX; BUB1B;
Epicanthal folds (in some patients)	1	2	1.0989	106.173	0.00944223	1	1	1	KIF11;
External Features	1	180	1.0989	1.18554	0.575916	1	1	1	PDHX;
External Genitalia (Male)	1	151	1.0989	1.41321	0.512796	1	1	1	BUB1B;
Eyes	3	826	3.2967	0.769966	0.755314	1	1	1	PDHX; BUB1B; KIF11;
Face	3	433	3.2967	1.46879	0.336751	1	1	1	BUB1B; WDR62; KIF11;
Feeding difficulties	1	18	1.0989	11.8494	0.0818729	1	1	1	BUB1B;
Flat, nasal bridge	1	1	1.0989	211.296	0.00473219	1	1	1	KIF11;
Flat occiput	1	6	1.0989	35.5089	0.0280629	1	1	1	KIF11;
Frontal metopic ridge	1	1	1.0989	211.296	0.00473219	1	1	1	PDHX;
Gastrointestinal	1	425	1.0989	0.502126	0.869785	1	1	1	BUB1B;
Genetic heterogeneity	2	142	2.1978	2.99066	0.145428	1	1	1	RAD54L; HMMR;
Genitourinary	1	478	1.0989	0.446452	0.899341	1	1	1	BUB1B;
Growth	2	609	2.1978	0.697368	0.788084	1	1	1	FANCD2; BUB1B;
Growth retardation, prenatal and postnatal	1	1	1.0989	211.296	0.00473219	1	1	1	BUB1B;
GU	1	73	1.0989	2.923	0.293139	1	1	1	FANCD2;
Head	4	345	4.3956	2.45586	0.0811469	1	1	1	PDHX; BUB1B; WDR62; KIF11;
Head and Neck	4	954	4.3956	0.888141	0.667218	1	1	1	PDHX; BUB1B; WDR62; KIF11;
Head banging	1	1	1.0989	211.296	0.00473219	1	1	1	WDR62;
HEENT	1	28	1.0989	7.61901	0.124456	1	1	1	FANCD2;
Height	1	290	1.0989	0.735866	0.749941	1	1	1	BUB1B;
Heme	1	78	1.0989	2.73566	0.309771	1	1	1	FANCD2;
Hemiparesis	1	9	1.0989	23.6857	0.0418009	1	1	1	WDR62;
Hereditary nonpolyposis colorectal carcinoma	1	25	1.0989	8.53293	0.11189	1	1	1	BUB1B;
Heterotopia	1	2	1.0989	106.173	0.00944223	1	1	1	WDR62;
Heterozygous parents are phenotypically normal but their cells show premature chromatid separation trait (PCS,	1	1	1.0989	211.296	0.00473219	1	1	1	BUB1B;
High forehead	1	13	1.0989	16.4034	0.0598199	1	1	1	BUB1B;
High palate	1	9	1.0989	23.6857	0.0418009	1	1	1	PDHX;
Hydrocephalus	1	49	1.0989	4.35439	0.207624	1	1	1	BUB1B;
Hyperactivity	1	36	1.0989	5.92637	0.15711	1	1	1	WDR62;
Hypermetropic astigmatism (in some patients)	1	1	1.0989	211.296	0.00473219	1	1	1	KIF11;
Hyperreflexia	1	122	1.0989	1.74911	0.440398	1	1	1	WDR62;
Hypertelorism	2	121	2.1978	3.50966	0.112191	1	1	1	PDHX; BUB1B;
Hypertonia	1	21	1.0989	10.1575	0.0948583	1	1	1	WDR62;
Hypodysplasia of the corpus callosum	1	1	1.0989	211.296	0.00473219	1	1	1	BUB1B;
Hypoplastic cerebrum	1	1	1.0989	211.296	0.00473219	1	1	1	BUB1B;
Hypospadias	1	55	1.0989	3.87945	0.229916	1	1	1	BUB1B;
Hypotonia, generalized	1	3	1.0989	70.8998	0.0141302	1	1	1	BUB1B;
Hypotonia, neonatal	1	19	1.0989	11.2261	0.0862217	1	1	1	PDHX;
Immunology	1	148	1.0989	1.44185	0.505758	1	1	1	BUB1B;
Impulsivity	1	5	1.0989	42.5965	0.0234405	1	1	1	WDR62;
Increased serum alanine	1	2	1.0989	106.173	0.00944223	1	1	1	PDHX;
Increased serum pyruvate	1	2	1.0989	106.173	0.00944223	1	1	1	PDHX;
Individuals with the PCS trait are phenotypically normal	1	1	1.0989	211.296	0.00473219	1	1	1	BUB1B;
Internal Genitalia (Male)	1	148	1.0989	1.44185	0.505758	1	1	1	BUB1B;
Kidney malformation	1	3	1.0989	70.8998	0.0141302	1	1	1	FANCD2;
Kidneys	1	276	1.0989	0.773191	0.732506	1	1	1	BUB1B;
Lab	1	266	1.0989	0.802258	0.719322	1	1	1	FANCD2;
Laboratory Abnormalities	2	712	2.1978	0.596486	0.855413	1	1	1	PDHX; BUB1B;
Lacticacidemia	1	1	1.0989	211.296	0.00473219	1	1	1	PDHX;
Lactic acidosis	1	58	1.0989	3.67882	0.240829	1	1	1	PDHX;
Lacunar retinal depigmentation (rare)	1	1	1.0989	211.296	0.00473219	1	1	1	KIF11;
Leukemia	1	8	1.0989	26.6428	0.0372431	1	1	1	BUB1B;
Lissencephaly	1	4	1.0989	53.2191	0.0187963	1	1	1	WDR62;
Long philtrum	2	54	2.1978	7.86343	0.0270285	1	1	1	BUB1B; KIF11;
Low birth weight	2	25	2.1978	16.9814	0.00619038	1	1	1	FANCD2; BUB1B;
Low forehead	1	2	1.0989	106.173	0.00944223	1	1	1	WDR62;
Low postnatal weight	1	1	1.0989	211.296	0.00473219	1	1	1	BUB1B;
Low-set ears	1	97	1.0989	2.19986	0.369516	1	1	1	BUB1B;
Lymphedema, dorsa of feet	1	1	1.0989	211.296	0.00473219	1	1	1	KIF11;
Lymphedema, hands (rare)	1	1	1.0989	211.296	0.00473219	1	1	1	KIF11;
Lymphedema, lower extremities	1	1	1.0989	211.296	0.00473219	1	1	1	KIF11;
Mental retardation	3	200	3.2967	3.17984	0.0693201	1	1	1	FANCD2; PDHX; WDR62;
Mental retardation, profound	1	12	1.0989	17.7692	0.0553468	1	1	1	BUB1B;
Metabolic acidosis	1	30	1.0989	7.11125	0.132735	1	1	1	PDHX;
Metabolic Features	1	195	1.0989	1.09435	0.605318	1	1	1	PDHX;
Microcephaly (-4 to -7 SD)	1	1	1.0989	211.296	0.00473219	1	1	1	WDR62;
Microcephaly	2	129	2.1978	3.29202	0.124605	1	1	1	FANCD2; PDHX;
Microcephaly (-6 S.D.)	1	1	1.0989	211.296	0.00473219	1	1	1	KIF11;
Microcephaly, severe	1	1	1.0989	211.296	0.00473219	1	1	1	BUB1B;
Micrognathia	1	121	1.0989	1.76356	0.437721	1	1	1	BUB1B;
Micropenis	1	21	1.0989	10.1575	0.0948583	1	1	1	BUB1B;
Midface hypoplasia	1	38	1.0989	5.61454	0.165084	1	1	1	BUB1B;
Miscellaneous	5	1228	5.49451	0.862038	0.697983	1	1	1	PDHX; BUB1B; RAD54L; HMMR; WDR62;
Mitotic lymphocyte and fibroblast cultures show mosaic variegated aneuploidy	1	1	1.0989	211.296	0.00473219	1	1	1	BUB1B;
More than 50% of mitotic cells show premature chromatid separation (PCS) affecting all chromosomes	1	1	1.0989	211.296	0.00473219	1	1	1	BUB1B;
Mouth	3	417	3.2967	1.52514	0.315981	1	1	1	PDHX; BUB1B; KIF11;
Movement	1	29	1.0989	7.35638	0.128605	1	1	1	WDR62;
Multiple chromosomal breaks	1	3	1.0989	70.8998	0.0141302	1	1	1	FANCD2;
Muscle, Soft Tissue	1	341	1.0989	0.625813	0.804464	1	1	1	KIF11;
Myopia (in some patients)	1	1	1.0989	211.296	0.00473219	1	1	1	KIF11;
Neck	1	130	1.0989	1.64148	0.461371	1	1	1	BUB1B;
Neoplasia	3	151	3.2967	4.21164	0.0349242	1	1	1	BUB1B; RAD54L; HMMR;
Nephroblastoma	1	4	1.0989	53.2191	0.0187963	1	1	1	BUB1B;
Neuro	1	132	1.0989	1.61661	0.466491	1	1	1	FANCD2;
Neurologic	4	930	4.3956	0.91106	0.647346	1	1	1	PDHX; BUB1B; WDR62; KIF11;
Normal intelligence to mild or moderate mental retardation	1	1	1.0989	211.296	0.00473219	1	1	1	KIF11;
Nose	2	314	2.1978	1.35252	0.439169	1	1	1	BUB1B; KIF11;
Nystagmus	1	122	1.0989	1.74911	0.440398	1	1	1	BUB1B;
Oligohydramnios	1	12	1.0989	17.7692	0.0553468	1	1	1	BUB1B;
Oncology	1	80	1.0989	2.66727	0.316314	1	1	1	BUB1B;
Onset at birth or in early childhood	1	2	1.0989	106.173	0.00944223	1	1	1	PDHX;
Onset in utero	1	15	1.0989	14.2178	0.0687032	1	1	1	WDR62;
Optic atrophy	1	82	1.0989	2.60223	0.322797	1	1	1	PDHX;
Optic atrophy (rare)	1	3	1.0989	70.8998	0.0141302	1	1	1	KIF11;
Other	1	384	1.0989	0.555737	0.841167	1	1	1	BUB1B;
Pachygyria	1	13	1.0989	16.4034	0.0598199	1	1	1	WDR62;
Pachymacrogyria	1	1	1.0989	211.296	0.00473219	1	1	1	BUB1B;
Patients may or may not have dysmorphic features	1	1	1.0989	211.296	0.00473219	1	1	1	PDHX;
PCS involves most of all chromosomes of a metaphase	1	1	1.0989	211.296	0.00473219	1	1	1	BUB1B;
PCS is a distinct disorder from premature centromere division (PCD,	1	1	1.0989	211.296	0.00473219	1	1	1	BUB1B;
PCS shows separate and splayed chromatids with discernible centromeres	1	1	1.0989	211.296	0.00473219	1	1	1	BUB1B;
Pectus excavatum (1 patient)	1	1	1.0989	211.296	0.00473219	1	1	1	PDHX;
Phenotypic similarities to Leigh syndrome (	1	1	1.0989	211.296	0.00473219	1	1	1	PDHX;
Polymicrogyria	1	15	1.0989	14.2178	0.0687032	1	1	1	WDR62;
Poor fine and gross motor coordination	1	1	1.0989	211.296	0.00473219	1	1	1	PDHX;
Poor motor development	1	3	1.0989	70.8998	0.0141302	1	1	1	WDR62;
Poor speech development	1	3	1.0989	70.8998	0.0141302	1	1	1	WDR62;
Possible increase of aneuploidy in offspring	1	1	1.0989	211.296	0.00473219	1	1	1	BUB1B;
Posterior fossa malformations	1	1	1.0989	211.296	0.00473219	1	1	1	BUB1B;
Posteriorly rotated ears	1	32	1.0989	6.66693	0.140936	1	1	1	BUB1B;
Premature chromatid separation (PCS) observed in 5% to 50% cultured lymphocytes during metaphase	1	1	1.0989	211.296	0.00473219	1	1	1	BUB1B;
Premature labor	1	1	1.0989	211.296	0.00473219	1	1	1	BUB1B;
Prenatal Manifestations	2	115	2.1978	3.69276	0.103111	1	1	1	BUB1B; WDR62;
Prominent chin	1	5	1.0989	42.5965	0.0234405	1	1	1	KIF11;
Prominent ears	1	16	1.0989	13.3297	0.0731138	1	1	1	KIF11;
Prominent, full lip (in some patients)	1	1	1.0989	211.296	0.00473219	1	1	1	KIF11;
Prominent philtrum	1	6	1.0989	35.5089	0.0280629	1	1	1	KIF11;
Propensity to tumor development	1	1	1.0989	211.296	0.00473219	1	1	1	BUB1B;
Psychomotor delay	1	7	1.0989	30.4434	0.0326638	1	1	1	PDHX;
Pyramidal hypertonia	1	1	1.0989	211.296	0.00473219	1	1	1	PDHX;
Radial aplasia	1	6	1.0989	35.5089	0.0280629	1	1	1	FANCD2;
Reduced fertility	1	1	1.0989	211.296	0.00473219	1	1	1	BUB1B;
Relative preservation of the cerebellum	1	1	1.0989	211.296	0.00473219	1	1	1	WDR62;
Renal cysts	1	11	1.0989	19.3832	0.0508527	1	1	1	BUB1B;
Rhabdomyosarcoma	1	9	1.0989	23.6857	0.0418009	1	1	1	BUB1B;
Ribs, Sternum, Clavicles and Scapulae	1	162	1.0989	1.31726	0.537763	1	1	1	BUB1B;
Schizencephaly	1	2	1.0989	106.173	0.00944223	1	1	1	WDR62;
See also the homozygous state, mosaic variegated aneuploidy (MVA,	1	1	1.0989	211.296	0.00473219	1	1	1	BUB1B;
Seizures	1	275	1.0989	0.776003	0.731216	1	1	1	PDHX;
Seizures, generalized tonic-clonic	1	2	1.0989	106.173	0.00944223	1	1	1	BUB1B;
Seizures, myoclonic	1	2	1.0989	106.173	0.00944223	1	1	1	BUB1B;
Seizures (variable)	1	2	1.0989	106.173	0.00944223	1	1	1	WDR62;
Shortened metaphase	1	1	1.0989	211.296	0.00473219	1	1	1	BUB1B;
Short neck	1	63	1.0989	3.3869	0.258677	1	1	1	BUB1B;
Short stature	1	172	1.0989	1.24068	0.55936	1	1	1	BUB1B;
Short sternum	1	4	1.0989	53.2191	0.0187963	1	1	1	BUB1B;
Short, wide nose	1	1	1.0989	211.296	0.00473219	1	1	1	BUB1B;
Simplified gyral pattern	1	2	1.0989	106.173	0.00944223	1	1	1	WDR62;
Skel	1	46	1.0989	4.63831	0.196239	1	1	1	FANCD2;
Skin	1	539	1.0989	0.395927	0.925223	1	1	1	FANCD2;
Sloping forehead	1	12	1.0989	17.7692	0.0553468	1	1	1	WDR62;
Sloping forehead (in some patients)	1	1	1.0989	211.296	0.00473219	1	1	1	KIF11;
Small brain	1	1	1.0989	211.296	0.00473219	1	1	1	WDR62;
Spastic paraplegia	1	6	1.0989	35.5089	0.0280629	1	1	1	PDHX;
Spastic quadriparesis	1	3	1.0989	70.8998	0.0141302	1	1	1	WDR62;
Spastic quadriplegia	1	12	1.0989	17.7692	0.0553468	1	1	1	PDHX;
Subependymal cysts	1	3	1.0989	70.8998	0.0141302	1	1	1	PDHX;
Susceptibility conferred by mutation in the homolog of the S. pombe checkpoint kinase 2 gene (CHEK2,	2	23	2.1978	18.4574	0.00525268	1	1	1	RAD54L; HMMR;
Thin corpus callosum	1	7	1.0989	30.4434	0.0326638	1	1	1	WDR62;
Thin upper lip	1	25	1.0989	8.53293	0.11189	1	1	1	KIF11;
Triangular shaped mouth	1	1	1.0989	211.296	0.00473219	1	1	1	BUB1B;
Trigonocephaly	1	6	1.0989	35.5089	0.0280629	1	1	1	PDHX;
Unsteady gait	1	9	1.0989	23.6857	0.0418009	1	1	1	PDHX;
Upslanting palpebral fissures	1	20	1.0989	10.6651	0.0905502	1	1	1	BUB1B;
Upslanting palpebral fissures (in some patients)	1	1	1.0989	211.296	0.00473219	1	1	1	KIF11;
Variable phenotype	1	36	1.0989	5.92637	0.15711	1	1	1	BUB1B;
Variable phenotype, particularly with regard to cortical malformations	1	1	1.0989	211.296	0.00473219	1	1	1	WDR62;
Variable severity	1	55	1.0989	3.87945	0.229916	1	1	1	PDHX;
Weight	1	122	1.0989	1.74911	0.440398	1	1	1	BUB1B;
Wilms tumor	1	8	1.0989	26.6428	0.0372431	1	1	1	BUB1B;

## Sheet: COSMIC
Analysis: COSMIC
Dataset name: Module with seed HMMR
Number of genes in the dataset: 91
Number of genes in the dataset (which are available in COSMIC database) :91
Number of genes in background: 19230
Is analysis quantitative: No
						Corrected p-values
COSMIC	No. of genes in the dataset	No.of genes in the background dataset	Percentage of genes	Fold enrichment	P-value (Hypergeometric test)	Bonferroni method	BH method	Q-value (Storey-Tibshirani method)
skin	67	11549	73.6264	1.22599	0.00469496	0.197188	0.0492971	0.0991855	CDC25C; FOXM1; SPC25; CENPI; SGOL2; FANCD2; CDC6; MCM10; TRIP13; CENPK; PDHX; PLK1; RACGAP1; MELK; E2F8; EXO1; CDCA2; RXFP1; TICRR; TROAP; ANKRD42; KIAA1524; CKAP2L; KIF2C; NUF2; RC3H1; BUB1B; RAD54L; MYBL2; NEK2; ASF1B; TPX2; DTL; ARHGAP11A; CDCA5; TCF19; HELLS; HMMR; KIF4A; KIF18A; TTK; FANCI; SKA1; DEPDC1; POLQ; ASPM; CENPE; NDC80; ANLN; KIF20A; WDR62; SGOL1; MKI67; DLGAP5; TOP2A; GTSE1; SKA3;…
prostate	59	9587	64.8352	1.30057	0.00274961	0.115484	0.0384946	0.0774509	FOXM1; CENPI; NUSAP1; SGOL2; FANCD2; CDC6; MCM10; TRIP13; CENPK; PDHX; UBE2C; PLK1; RACGAP1; KIFC1; CDCA2; RXFP1; TICRR; TROAP; ANKRD42; UHRF1; MAD2L1; BIRC5; NUF2; BUB1B; TPX2; DTL; CDCA5; TCF19; HELLS; HMMR; KIF4A; BUB1; KIF18A; TTK; FANCI; SKA1; DEPDC1; POLQ; ASPM; CENPE; NDC80; ANLN; KIF20A; WDR62; SGOL1; MKI67; TOP2A; SKA3; PRC1; KIF11; CCNF; CENPA; KIF23; HJURP; DIAPH3; NCAPG; CDC45; VWA7; …
biliary tract	14	1799	15.3846	1.64549	0.0430054	1	0.180623	0.363412	CENPI; RACGAP1; RAD51AP1; KIFC1; ANKRD42; CKAP2L; MYBL2; ASPM; NDC80; WDR62; DLGAP5; SKA3; CCNF; CDC45;
CancerGeneCensus geneList	2	503	2.1978	0.844325	0.691981	1	1	1	FANCD2; BUB1B;
lung	77	15353	84.6154	1.05985	0.156529	1	0.424841	0.854778	CDC25C; FOXM1; SPC25; SGOL2; FANCD2; CDC6; MCM10; TRIP13; PDHX; UBE2C; PLK1; RACGAP1; MELK; E2F8; EXO1; KIFC1; CDCA2; CDC20; RXFP1; TICRR; DACT3; ANKRD42; UHRF1; MAD2L1; CDK1; CKAP2L; KIF2C; NUF2; RC3H1; BUB1B; RAD54L; MYBL2; NEK2; ASF1B; TPX2; DTL; ARHGAP11A; TCF19; HELLS; HMMR; EME1; CCNB1; KIF4A; BUB1; KIF18A; TTK; FANCI; DEPDC1; POLQ; ASPM; CENPE; NDC80; ANLN; PRR11; WDR62; SGOL1; MKI67; TOP2…
autonomic ganglia	4	736	4.3956	1.1512	0.461936	1	0.858799	1	FANCD2; FANCI; ASPM; MKI67;
meninges	4	447	4.3956	1.89547	0.161844	1	0.424841	0.854778	CDC6; TROAP; HELLS; KIF18A;
kidney	81	13456	89.011	1.27208	1.39667e-05	0.000586602	0.000586602	0.00118024	CDC25C; FOXM1; SPC25; CENPI; NUSAP1; SGOL2; FANCD2; CDC6; MCM10; TRIP13; CENPK; PDHX; RACGAP1; RAD51AP1; MELK; EXO1; KIFC1; CDCA2; CDC20; RXFP1; TICRR; DACT3; TROAP; UHRF1; MAD2L1; KIAA1524; CDK1; KIF2C; GINS1; BIRC5; NUF2; RC3H1; BUB1B; RAD54L; MYBL2; NEK2; TPX2; ARHGAP11A; CDCA5; TCF19; HELLS; HMMR; EME1; CCNB1; KIF4A; BUB1; KIF18A; TTK; FANCI; SKA1; DEPDC1; POLQ; ASPM; CENPE; NDC80; ANLN; KIF2…
endometrium	68	12807	74.7253	1.12206	0.0598468	1	0.193351	0.389022	CDC25C; CENPI; NUSAP1; SGOL2; FANCD2; MCM10; TRIP13; CENPK; PDHX; PLK1; RACGAP1; RAD51AP1; MELK; E2F8; EXO1; KIFC1; CDCA2; CDC20; RXFP1; TICRR; TROAP; UHRF1; KIAA1524; KIF2C; GINS1; NUF2; RC3H1; BUB1B; MYBL2; NEK2; ASF1B; TPX2; DTL; ARHGAP11A; HELLS; EME1; KIF4A; BUB1; KIF18A; TTK; FANCI; DEPDC1; POLQ; ASPM; CENPE; NDC80; ANLN; KIF20A; WDR62; MKI67; DLGAP5; TOP2A; GTSE1; SKA3; PRC1; KIF11; CENPA;…
stomach	11	1289	12.0879	1.80477	0.0406443	1	0.180623	0.363412	SGOL2; FANCD2; CDCA2; BUB1B; NEK2; HMMR; BUB1; TTK; ASPM; KIF20A; HJURP;
large intestine	89	17427	97.8022	1.07921	0.00688235	0.289059	0.0578117	0.116317	CDC25C; FOXM1; SPC25; CENPI; NUSAP1; SGOL2; CDKN3; FANCD2; CDC6; MCM10; TRIP13; CENPK; PDHX; UBE2C; PLK1; RACGAP1; RAD51AP1; MELK; E2F8; EXO1; KIFC1; CDCA2; CDC20; RXFP1; TICRR; TROAP; ANKRD42; UHRF1; MAD2L1; KIAA1524; CDK1; CKAP2L; KIF2C; GINS1; BIRC5; NUF2; RC3H1; BUB1B; RAD54L; MYBL2; NEK2; ASF1B; TPX2; DTL; ARHGAP11A; CDCA5; TCF19; HELLS; HMMR; EME1; CCNB1; KIF4A; BUB1; KIF18A; TTK; FANCI; SK…
parathyroid	2	202	2.1978	2.10239	0.247886	1	0.52056	1	KIF11; RRM2;
soft tissue	2	186	2.1978	2.28323	0.219947	1	0.486198	0.978228	KIF18A; MKI67;
central nervous system	54	12014	59.3407	0.949897	0.767765	1	1	1	FOXM1; SPC25; CENPI; SGOL2; FANCD2; MCM10; PDHX; RACGAP1; MELK; EXO1; CDCA2; CDC20; RXFP1; TICRR; ANKRD42; KIAA1524; CKAP2L; GINS1; NUF2; RC3H1; BUB1B; RAD54L; MYBL2; TPX2; DTL; ARHGAP11A; KIF4A; BUB1; KIF18A; TTK; FANCI; DEPDC1; POLQ; ASPM; CENPE; NDC80; ANLN; PRR11; WDR62; SGOL1; MKI67; DLGAP5; TOP2A; GTSE1; CCNF; KIF23; TCP10; DIAPH3; CDCA3; NCAPG; RRM2; KIF18B; VWA7; CDCA8;
eye	2	461	2.1978	0.921247	0.645118	1	1	1	SGOL2; VWA7;
ovary	61	12007	67.033	1.07363	0.21328	1	0.486198	0.978228	SPC25; NUSAP1; SGOL2; FANCD2; CDC6; MCM10; TRIP13; RACGAP1; MELK; EXO1; CDC20; TICRR; TROAP; MAD2L1; KIAA1524; CDK1; CKAP2L; KIF2C; GINS1; NUF2; RC3H1; BUB1B; RAD54L; MYBL2; ASF1B; TPX2; DTL; ARHGAP11A; HELLS; HMMR; EME1; KIF4A; BUB1; KIF18A; TTK; FANCI; SKA1; DEPDC1; POLQ; ASPM; CENPE; NDC80; ANLN; PRR11; WDR62; MKI67; DLGAP5; TOP2A; GTSE1; SKA3; PRC1; KIF11; CCNF; COMMD9; CENPA; HJURP; TCP10; D…
bone	6	1330	6.59341	0.954795	0.607828	1	1	1	FOXM1; NUSAP1; RAD54L; SGOL1; MKI67; VWA7;
240 NB cases mutantgeneList	24	3941	26.3736	1.28729	0.105584	1	0.316751	0.637302	CENPI; FANCD2; CDC6; UBE2C; PLK1; MELK; CDCA2; TICRR; TROAP; KIAA1524; KIF2C; KIF4A; FANCI; POLQ; ASPM; KIF20A; WDR62; SGOL1; MKI67; GTSE1; CCNF; DIAPH3; ZWINT; NCAPG;
haematopoietic and lymphoid tissue	53	8977	58.2418	1.24772	0.0174785	0.734095	0.0983245	0.197829	FOXM1; SPC25; CENPI; NUSAP1; FANCD2; CDC6; MCM10; PDHX; UBE2C; PLK1; MELK; E2F8; KIFC1; CDCA2; RXFP1; TICRR; TROAP; UHRF1; KIAA1524; KIF2C; RC3H1; BUB1B; RAD54L; MYBL2; ASF1B; CDCA5; HELLS; EME1; CCNB1; KIF4A; KIF18A; TTK; FANCI; SKA1; POLQ; ASPM; CENPE; NDC80; ANLN; WDR62; MKI67; GTSE1; KIF11; CCNF; COMMD9; CENPA; KIF23; HJURP; DIAPH3; ZWINT; RRM2; KIF18B; VWA7;
breast	82	14924	90.1099	1.16111	0.00157707	0.066237	0.0331185	0.0666343	CDC25C; FOXM1; CENPI; NUSAP1; SGOL2; CDKN3; FANCD2; CDC6; MCM10; TRIP13; CENPK; PDHX; PLK1; RACGAP1; RAD51AP1; MELK; E2F8; EXO1; KIFC1; CDCA2; RXFP1; TICRR; TROAP; ANKRD42; UHRF1; MAD2L1; KIAA1524; CDK1; CKAP2L; KIF2C; GINS1; NUF2; RC3H1; BUB1B; RAD54L; MYBL2; NEK2; ASF1B; TPX2; DTL; ARHGAP11A; HELLS; HMMR; EME1; CCNB1; KIF4A; BUB1; KIF18A; FANCI; SKA1; DEPDC1; POLQ; ASPM; CENPE; NDC80; ANLN; KIF…
upper aerodigestive tract	33	6364	36.2637	1.09599	0.294232	1	0.588464	1	FANCD2; UBE2C; PLK1; MELK; RXFP1; TICRR; UHRF1; CKAP2L; KIF2C; NUF2; RC3H1; BUB1B; RAD54L; DTL; ARHGAP11A; EME1; FANCI; POLQ; ASPM; ANLN; KIF20A; WDR62; MKI67; TOP2A; CCNF; KIF23; HJURP; TCP10; DIAPH3; CDC45; KIF18B; VWA7; CDCA8;
cervix	18	2590	19.7802	1.46927	0.0586296	1	0.193351	0.389022	SGOL2; FANCD2; CDCA2; CKAP2L; RAD54L; TPX2; HMMR; KIF18A; ASPM; CENPE; WDR62; MKI67; DLGAP5; TOP2A; HJURP; DIAPH3; NCAPG; RRM2;
thyroid	40	8760	43.956	0.96506	0.658864	1	1	1	CENPI; FANCD2; MCM10; TRIP13; PDHX; UBE2C; PLK1; MELK; E2F8; EXO1; KIFC1; CDCA2; CDC20; RXFP1; TICRR; DACT3; TROAP; KIAA1524; CKAP2L; KIF2C; RC3H1; RAD54L; MYBL2; TCF19; CCNB1; FANCI; POLQ; ASPM; CENPE; ANLN; WDR62; MKI67; TOP2A; GTSE1; SKA3; HJURP; TCP10; NCAPG; RRM2; VWA7;
liver	76	14176	83.5165	1.13294	0.0187285	0.786596	0.0983245	0.197829	CDC25C; SPC25; CENPI; SGOL2; CDKN3; FANCD2; CDC6; MCM10; TRIP13; PDHX; UBE2C; PLK1; RACGAP1; RAD51AP1; MELK; E2F8; EXO1; KIFC1; CDCA2; CDC20; RXFP1; TICRR; DACT3; TROAP; UHRF1; KIAA1524; CKAP2L; KIF2C; GINS1; NUF2; RC3H1; BUB1B; RAD54L; MYBL2; NEK2; TPX2; DTL; ARHGAP11A; TCF19; HMMR; EME1; CCNB1; KIF4A; BUB1; KIF18A; TTK; FANCI; SKA1; DEPDC1; POLQ; ASPM; CENPE; NDC80; ANLN; KIF20A; PRR11; WDR62; …
pancreas	55	12286	60.4396	0.946065	0.788064	1	1	1	FOXM1; CENPI; NUSAP1; SGOL2; FANCD2; MCM10; PLK1; RAD51AP1; MELK; E2F8; EXO1; KIFC1; CDCA2; RXFP1; TICRR; DACT3; TROAP; UHRF1; KIAA1524; CDK1; CKAP2L; GINS1; BIRC5; NUF2; RC3H1; TPX2; ARHGAP11A; HELLS; HMMR; KIF4A; TTK; FANCI; SKA1; DEPDC1; POLQ; ASPM; CENPE; ANLN; KIF20A; PRR11; WDR62; MKI67; DLGAP5; TOP2A; GTSE1; SKA3; MRPL48; KIF11; CCNF; KIF23; DIAPH3; ZWINT; CDC45; KIF18B; VWA7;
neuroblastoma	4	744	4.3956	1.13882	0.470295	1	0.858799	1	FANCD2; FANCI; ASPM; MKI67;
oesophagus	31	5660	34.0659	1.15764	0.194643	1	0.480883	0.967535	FOXM1; SPC25; SGOL2; TRIP13; MELK; E2F8; CDC20; RXFP1; TICRR; ANKRD42; MAD2L1; CKAP2L; KIF2C; CDCA5; HELLS; HMMR; KIF18A; FANCI; POLQ; ASPM; ANLN; WDR62; MKI67; GTSE1; PRC1; KIF23; HJURP; DIAPH3; ZWINT; CDC45; KIF18B;
urinary tract	72	13085	79.1209	1.16281	0.0131633	0.552859	0.0921432	0.185392	CDC25C; FOXM1; SPC25; NUSAP1; SGOL2; FANCD2; CDC6; CENPK; PLK1; RACGAP1; MELK; E2F8; EXO1; KIFC1; CDCA2; CDC20; RXFP1; TICRR; TROAP; MAD2L1; KIAA1524; CDK1; KIF2C; GINS1; BIRC5; NUF2; RC3H1; BUB1B; RAD54L; MYBL2; ASF1B; TPX2; DTL; ARHGAP11A; CDCA5; HELLS; HMMR; EME1; CCNB1; KIF4A; BUB1; KIF18A; TTK; FANCI; DEPDC1; POLQ; ASPM; CENPE; NDC80; ANLN; KIF20A; PRR11; WDR62; SGOL1; MKI67; DLGAP5; TOP2A; …
small intestine	1	196	1.0989	1.08876	0.607205	1	1	1	BIRC5;
salivary gland	6	555	6.59341	2.28804	0.047972	1	0.183166	0.368529	TRIP13; UHRF1; BUB1B; ASF1B; KIF18A; NCAPG;
