# Supplementary material for: A propagation-based seed-centric local community detection for multilayer environment: The case study of colon adenocarcinoma
Source: PLoS One. 2021 Aug 9;16(8):e0255718. doi: 10.1371/journal.pone.0255718 (PMC8351981; doi:10.1371/journal.pone.0255718)
Supplement: S3 Appendix — (XLSX) [file pone.0255718.s003.xlsx]

## Sheet: Dataset
Name of dataset: Module with seed ECT2
No. of identified items: 88 of 101
No. of unidentified items: 13
ID type: GeneSymbol
Number of mapped gene: 88
Is dataset quantitative :NO
Mapped items:
Dataset item (Gene symbol )		Entrez ID	Gene symbol	Description	Alternate names	Chromosome	Map location
NDC80		10403	NDC80	NDC80 kinetochore complex component	HEC|HEC1|HsHec1|KNTC2|TID3|hsNDC80	18	18p11.32
DLGAP5		9787	DLGAP5	discs, large (Drosophila) homolog-associated protein 5	DLG7|HURP	14	14q22.3
KIF23		9493	KIF23	kinesin family member 23	CHO1|KNSL5|MKLP-1|MKLP1	15	15q23
LMNB1		4001	LMNB1	lamin B1	ADLD|LMN|LMN2|LMNB	5	5q23.2
KIF18A		81930	KIF18A	kinesin family member 18A	MS-KIF18A|PPP1R99	11	11p14.1
RAD54L		8438	RAD54L	RAD54-like (S. cerevisiae)	HR54|RAD54A|hHR54|hRAD54	1	1p32
RRM2		6241	RRM2	ribonucleotide reductase M2	R2|RR2|RR2M	2	2p25-p24
KIF14		9928	KIF14	kinesin family member 14	MKS12	1	1q32.1
C9orf40		55071	C9orf40	chromosome 9 open reading frame 40	-	9	9q21.13
CENPE		1062	CENPE	centromere protein E, 312kDa	CENP-E|KIF10|MCPH13|PPP1R61	4	4q24-q25
ECT2		1894	ECT2	epithelial cell transforming 2	ARHGEF31	3	3q26.1-q26.2
KIAA1524		57650	KIAA1524	KIAA1524	CIP2A|p90	3	3q13.13
FOXP4		116113	FOXP4	forkhead box P4	hFKHLA	6	6p21.1
FANCI		55215	FANCI	Fanconi anemia, complementation group I	KIAA1794	15	15q26.1
CDK1		983	CDK1	cyclin-dependent kinase 1	CDC2|CDC28A|P34CDC2	10	10q21.1
TOPBP1		11073	TOPBP1	topoisomerase (DNA) II binding protein 1	TOP2BP1	3	3q22.1
KIF11		3832	KIF11	kinesin family member 11	EG5|HKSP|KNSL1|MCLMR|TRIP5	10	10q24.1
LEFTY2		7044	LEFTY2	left-right determination factor 2	EBAF|LEFTA|LEFTYA|TGFB4	1	1q42.1
CLEC10A		10462	CLEC10A	C-type lectin domain family 10, member A	CD301|CLECSF13|CLECSF14|HML|HML2|MGL	17	17p13.1
CDC45		8318	CDC45	cell division cycle 45	CDC45L|CDC45L2|PORC-PI-1	22	22q11.21
HELLS		3070	HELLS	helicase, lymphoid-specific	LSH|Nbla10143|PASG|SMARCA6	10	10q24.2
XRCC2		7516	XRCC2	X-ray repair complementing defective repair in Chinese hamster cells 2	-	7	7q36.1
GTSE1		51512	GTSE1	G-2 and S-phase expressed 1	B99	22	22q13.2-q13.3
KIFC1		3833	KIFC1	kinesin family member C1	HSET|KNSL2	6	6p21.3
C2orf69		205327	C2orf69	chromosome 2 open reading frame 69	-	2	2q33.1
PRC1		9055	PRC1	protein regulator of cytokinesis 1	ASE1	15	15q26.1
SKA1		220134	SKA1	spindle and kinetochore associated complex subunit 1	C18orf24	18	18q21.1
CENPL		91687	CENPL	centromere protein L	C1orf155|CENP-L|dJ383J4.3	1	1q25.1
C16orf52		730094	C16orf52	chromosome 16 open reading frame 52	-	16	16p12.2
DTL		51514	DTL	denticleless E3 ubiquitin protein ligase homolog (Drosophila)	CDT2|DCAF2|L2DTL|RAMP	1	1q32
FAM65B		9750	FAM65B	family with sequence similarity 65, member B	C6orf32|DIFF40|DIFF48|MYONAP|PL48	6	6p22.3-p21.32
KIF20A		10112	KIF20A	kinesin family member 20A	MKLP2|RAB6KIFL	5	5q31
MCM10		55388	MCM10	minichromosome maintenance complex component 10	CNA43|DNA43|PRO2249	10	10p13
CKAP2L		150468	CKAP2L	cytoskeleton associated protein 2-like	-	2	2q13
NCAPG2		54892	NCAPG2	non-SMC condensin II complex, subunit G2	CAP-G2|CAPG2|LUZP5|MTB|hCAP-G2	7	7q36.3
ASPM		259266	ASPM	asp (abnormal spindle) homolog, microcephaly associated (Drosophila)	ASP|Calmbp1|MCPH5	1	1q31
MRPL48		51642	MRPL48	mitochondrial ribosomal protein L48	CGI-118|HSPC290|L48MT|MRP-L48	11	11q13.4
CDKN3		1033	CDKN3	cyclin-dependent kinase inhibitor 3	CDI1|CIP2|KAP|KAP1	14	14q22
ESCO2		157570	ESCO2	establishment of sister chromatid cohesion N-acetyltransferase 2	2410004I17Rik|EFO2|RBS	8	8p21.1
E2F2		1870	E2F2	E2F transcription factor 2	E2F-2	1	1p36
PLCL2		23228	PLCL2	phospholipase C-like 2	PLCE2	3	3p24.3
FANCB		2187	FANCB	Fanconi anemia, complementation group B	FA2|FAAP90|FAAP95|FAB|FACB	X	Xp22.2
TOP2A		7153	TOP2A	topoisomerase (DNA) II alpha 170kDa	TOP2|TP2A	17	17q21-q22
NUSAP1		51203	NUSAP1	nucleolar and spindle associated protein 1	ANKT|BM037|LNP|NUSAP|PRO0310p1|Q0310|SAPL	15	15q15.1
UHRF1		29128	UHRF1	ubiquitin-like with PHD and ring finger domains 1	ICBP90|Np95|RNF106|hNP95|hUHRF1|huNp95	19	19p13.3
PRR11		55771	PRR11	proline rich 11	-	17	17q22
STIL		6491	STIL	SCL/TAL1 interrupting locus	MCPH7|SIL	1	1p32
KIF2C		11004	KIF2C	kinesin family member 2C	CT139|KNSL6|MCAK	1	1p34.1
CENPK		64105	CENPK	centromere protein K	AF5alpha|CENP-K|FKSG14|P33|Solt	5	5q12.3
TPX2		22974	TPX2	TPX2, microtubule-associated	C20orf1|C20orf2|DIL-2|DIL2|FLS353|GD:C20orf1|HCA519|HCTP4|REPP86|p100	20	20q11.2
FANCD2		2177	FANCD2	Fanconi anemia, complementation group D2	FA-D2|FA4|FACD|FAD|FAD2|FANCD	3	3p26
MKI67		4288	MKI67	marker of proliferation Ki-67	KIA|MIB-|MIB-1|PPP1R105	10	10q26.2
BUB1		699	BUB1	BUB1 mitotic checkpoint serine/threonine kinase	BUB1A|BUB1L|hBUB1	2	2q14
TTK		7272	TTK	TTK protein kinase	CT96|ESK|MPH1|MPS1|MPS1L1|PYT	6	6q14.1
EXO1		9156	EXO1	exonuclease 1	HEX1|hExoI	1	1q43
SKA3		221150	SKA3	spindle and kinetochore associated complex subunit 3	C13orf3|RAMA1	13	13q12.11
GINS1		9837	GINS1	GINS complex subunit 1 (Psf1 homolog)	PSF1	20	20p11.21
TROAP		10024	TROAP	trophinin associated protein	TASTIN	12	12q13.12
CENPA		1058	CENPA	centromere protein A	CENP-A|CenH3	2	2p23.3
DEPDC1B		55789	DEPDC1B	DEP domain containing 1B	BRCC3|XTP1	5	5q12.1
ZWINT		11130	ZWINT	ZW10 interacting kinetochore protein	HZwint-1|KNTC2AP|SIP30|ZWINT1	10	10q21-q22
FRMD4A		55691	FRMD4A	FERM domain containing 4A	FRMD4|bA295P9.4	10	10p13
WDR62		284403	WDR62	WD repeat domain 62	C19orf14|MCPH2	19	19q13.12
RSU1		6251	RSU1	Ras suppressor protein 1	RSP-1	10	10p13
RXFP1		59350	RXFP1	relaxin/insulin-like family peptide receptor 1	LGR7|RXFPR1	4	4q32.1
TCF19		6941	TCF19	transcription factor 19	SC1|TCF-19	6	6p21.3
E2F8		79733	E2F8	E2F transcription factor 8	E2F-8	11	11p15.1
TRIM45		80263	TRIM45	tripartite motif containing 45	RNF99	1	1p13.1
TICRR		90381	TICRR	TOPBP1-interacting checkpoint and replication regulator	C15orf42|SLD3|Treslin	15	15q26.1
FOXM1		2305	FOXM1	forkhead box M1	FKHL16|FOXM1B|HFH-11|HFH11|HNF-3|INS-1|MPHOSPH2|MPP-2|MPP2|PIG29|TGT3|TRIDENT	12	12p13
RAD51AP1		10635	RAD51AP1	RAD51 associated protein 1	PIR51	12	12p13.2-p13.1
UBE2T		29089	UBE2T	ubiquitin-conjugating enzyme E2T	FANCT|HSPC150|PIG50	1	1q32.1
BUB1B		701	BUB1B	BUB1 mitotic checkpoint serine/threonine kinase B	BUB1beta|BUBR1|Bub1A|MAD3L|MVA1|SSK1|hBUBR1	15	15q15
ANLN		54443	ANLN	anillin actin binding protein	FSGS8|Scraps|scra	7	7p15-p14
CENPF		1063	CENPF	centromere protein F, 350/400kDa	CENF|CILD31|PRO1779|hcp-1	1	1q41
OR7E24		26648	OR7E24	olfactory receptor, family 7, subfamily E, member 24	HSHT2|OR19-8|OR7E24P|OR7E24Q	19	19p13.2
CDCA8		55143	CDCA8	cell division cycle associated 8	BOR|BOREALIN|DasraB|MESRGP	1	1p34.3
QSOX1		5768	QSOX1	quiescin Q6 sulfhydryl oxidase 1	Q6|QSCN6	1	1q24
SGOL2		151246	SGOL2	shugoshin-like 2 (S. pombe)	SGO2|TRIPIN	2	2q33.1
ARHGAP11A		9824	ARHGAP11A	Rho GTPase activating protein 11A	GAP (1-12)	15	15q13.2
KIF18B		146909	KIF18B	kinesin family member 18B	-	17	17q21.31
TDGF1		6997	TDGF1	teratocarcinoma-derived growth factor 1	CR|CRGF|CRIPTO	3	3p21.31
GPSM2		29899	GPSM2	G-protein signaling modulator 2	CMCS|DFNB82|LGN|PINS	1	1p13.3
DEPDC1		55635	DEPDC1	DEP domain containing 1	DEP.8|DEPDC1-V2|DEPDC1A|SDP35	1	1p31.2
SGOL1		151648	SGOL1	shugoshin-like 1 (S. pombe)	CAID|NY-BR-85|SGO|Sgo1	3	3p24.3
SPC25		57405	SPC25	SPC25, NDC80 kinetochore complex component	AD024|SPBC25|hSpc25	2	2q31.1
WDHD1		11169	WDHD1	WD repeat and HMG-box DNA binding protein 1	AND-1|AND1|CHTF4|CTF4	14	14q22.2
BARD1		580	BARD1	BRCA1 associated RING domain 1	-	2	2q35

## Sheet: Cellular component
Analysis: Cellular component
Dataset name: Module with seed ECT2
Number of genes in the dataset: 88
Number of genes in the dataset (which are available in Cellular component database) :81
Number of genes in background: 19230
Is analysis quantitative: No
						Corrected p-values
Cellular component	No. of genes in the dataset	No.of genes in the background dataset	Percentage of genes	Fold enrichment	P-value (Hypergeometric test)	Bonferroni method	BH method	Q-value (Storey-Tibshirani method)
Plasma membrane	3	3479	3.40909	0.189042	0.999995	1	1	1	CLEC10A; PLCL2; RXFP1;
Integral to membrane	3	1702	3.40909	0.386413	0.987035	1	1	1	CLEC10A; FAM65B; OR7E24;
Golgi aparatus	2	897	2.27273	0.489605	0.921196	1	1	1	KIF20A; QSOX1;
Nucleus	58	5847	65.9091	2.16779	6.57331e-12	5.15348e-09	1.28837e-09	8.21769e-09	NDC80; DLGAP5; KIF23; LMNB1; KIF18A; RAD54L; RRM2; KIF14; CENPE; ECT2; KIAA1524; FOXP4; FANCI; CDK1; TOPBP1; CDC45; HELLS; XRCC2; PRC1; SKA1; DTL; KIF20A; MCM10; CKAP2L; ASPM; CDKN3; ESCO2; E2F2; TOP2A; NUSAP1; UHRF1; PRR11; KIF2C; CENPK; TPX2; FANCD2; MKI67; BUB1; EXO1; GINS1; CENPA; ZWINT; WDR62; RSU1; TCF19; E2F8; TRIM45; TICRR; FOXM1; RAD51AP1; BUB1B; ANLN; CENPF; CDCA8; GPSM2; SPC25; WDHD1; …
Perinuclear region of cytoplasm	1	119	1.13636	1.85432	0.421607	1	1	1	CDKN3;
Actin cytoskeleton	1	132	1.13636	1.67171	0.455299	1	1	1	ANLN;
Nucleolus	16	1257	18.1818	2.78292	0.000166706	0.130698	0.00726098	0.0463132	LMNB1; FOXP4; FANCI; CDK1; TOPBP1; MCM10; NCAPG2; ASPM; TOP2A; NUSAP1; KIF2C; TPX2; MKI67; ANLN; CDCA8; WDHD1;
Mitochondrion	6	1259	6.81818	1.04302	0.519853	1	1	1	LMNB1; FANCI; CDK1; MRPL48; UHRF1; FANCD2;
Cytosol	6	1178	6.81818	1.11474	0.454517	1	1	1	ECT2; KIAA1524; CDK1; CENPL; RSU1; BUB1B;
Membrane fraction	1	346	1.13636	0.637794	0.798393	1	1	1	ECT2;
Cytoplasm	38	5684	43.1818	1.46114	0.00447197	1	0.149489	0.953493	DLGAP5; KIF23; LMNB1; KIF18A; RRM2; C9orf40; ECT2; KIAA1524; FOXP4; CDK1; KIF11; CDC45; GTSE1; SKA1; DTL; FAM65B; MCM10; CDKN3; PLCL2; TOP2A; NUSAP1; STIL; KIF2C; MKI67; BUB1; GINS1; TROAP; ZWINT; WDR62; RSU1; TRIM45; FOXM1; BUB1B; ANLN; CENPF; GPSM2; WDHD1; BARD1;
Exosomes	4	2043	4.54545	0.428866	0.987406	1	1	1	CDK1; RSU1; QSOX1; KIF18B;
Midbody	3	19	3.40909	34.5965	8.50957e-05	0.066715	0.00416969	0.0265958	KIF23; CDK1; CENPF;
Chromatin	1	32	1.13636	6.89419	0.136613	1	1	1	CENPF;
Lysosome	1	1620	1.13636	0.136223	0.999575	1	1	1	RSU1;
Endoplasmic reticulum	2	1104	2.27273	0.397805	0.965301	1	1	1	PLCL2; QSOX1;
Cell surface	1	205	1.13636	1.07645	0.611439	1	1	1	TDGF1;
Extracellular	6	1825	6.81818	0.719543	0.852631	1	1	1	DLGAP5; KIF23; RRM2; LEFTY2; QSOX1; TDGF1;
Kinetochore	11	90	12.5	26.7266	2.99679e-13	2.34948e-10	7.83161e-11	4.99529e-10	NDC80; CENPE; SKA1; TOP2A; KIF2C; BUB1; ZWINT; BUB1B; CENPF; SGOL1; SPC25;
Extracellular region	1	442	1.13636	0.499271	0.871391	1	1	1	LEFTY2;
PML body	1	37	1.13636	5.96279	0.156223	1	1	1	TOPBP1;
Extracellular space	2	404	2.27273	1.08705	0.5547	1	1	1	PRC1; QSOX1;
Extracellular matrix	1	120	1.13636	1.83887	0.42427	1	1	1	QSOX1;
Ubiquitin ligase complex	1	43	1.13636	5.13097	0.179174	1	1	1	BARD1;
Nucleoplasm	10	449	11.3636	4.87108	3.86878e-05	0.0303313	0.00233317	0.0148818	KIF23; FANCI; CDK1; CDC45; KIF20A; MCM10; E2F2; TOP2A; FANCD2; WDHD1;
Centrosome	10	656	11.3636	3.33404	0.00082014	0.64299	0.0338416	0.215854	DLGAP5; KIF23; LMNB1; CENPE; CDK1; KIF11; CDC45; DTL; TTK; SGOL1;
Nuclear envelope	2	71	2.27273	6.18478	0.0419707	1	0.783453	1	LMNB1; CENPF;
Integral to Golgi membrane	1	19	1.13636	11.6088	0.0834952	1	1	1	QSOX1;
Cytoskeleton	6	427	6.81818	3.07527	0.0136064	1	0.33483	1	KIF23; KIF18A; PRC1; NUSAP1; KIF2C; TPX2;
Cul4B-RING ubiquitin ligase complex	1	4	1.13636	55.0332	0.0181809	1	0.41923	1	DTL;
Platelet alpha granule lumen	1	35	1.13636	6.30343	0.148432	1	1	1	LEFTY2;
Microtubule	14	129	15.9091	23.7281	7.67598e-16	6.01797e-13	6.01797e-13	3.83848e-12	DLGAP5; KIF23; KIF18A; KIF14; CENPE; CDK1; KIF11; KIFC1; PRC1; SKA1; KIF20A; ASPM; TPX2; BARD1;
Ruffle	1	24	1.13636	9.19129	0.104297	1	1	1	KIF18A;
Caveola	1	24	1.13636	9.19129	0.104297	1	1	1	KIF18A;
Condensed nuclear chromosome, centromeric region	1	3	1.13636	73.3166	0.0136665	1	0.33483	1	CENPA;
Nuclear matrix	1	37	1.13636	5.96279	0.156223	1	1	1	CENPF;
Cytoplasmic microtubule	1	8	1.13636	27.5509	0.0360349	1	0.689057	1	GTSE1;
Protein complex	2	65	2.27273	6.75559	0.0357511	1	0.689057	1	TOP2A; CDCA8;
Spindle	4	30	4.54545	29.1962	1.02443e-05	0.00803153	0.000730139	0.0046571	KIF23; KIF11; TTK; CENPF;
Spindle pole	4	24	4.54545	36.4922	4.05625e-06	0.0031801	0.000353345	0.00225376	KIF11; TPX2; CENPF; SGOL1;
Cul4A-RING ubiquitin ligase complex	1	7	1.13636	31.4812	0.0316017	1	0.651993	1	DTL;
Microtubule cytoskeleton	4	47	4.54545	18.6381	6.28354e-05	0.0492629	0.00328419	0.0209478	KIF18A; PRC1; KIF2C; TPX2;
Centriole	1	22	1.13636	10.0265	0.0960329	1	1	1	TOP2A;
Peroxisome	1	111	1.13636	1.98796	0.399857	1	1	1	FRMD4A;
BRCA1-A complex	1	7	1.13636	31.4812	0.0316017	1	0.651993	1	BARD1;
Kinetochore microtubule	1	5	1.13636	44.0485	0.0226748	1	0.507915	1	KIF18A;
BRCA1-BARD1 complex	1	2	1.13636	109.793	0.00913166	1	0.286369	1	BARD1;
Spindle microtubule	5	24	5.68182	45.5925	7.09959e-08	5.56608e-05	7.95154e-06	5.07178e-05	CDK1; KIF11; PRC1; SKA1; SKA3;
Chromosome	6	59	6.81818	22.2534	2.86594e-07	0.00022469	2.80862e-05	0.000179144	CENPE; BUB1; CENPA; BUB1B; SGOL2; SGOL1;
Microtubule associated complex	1	24	1.13636	9.19129	0.104297	1	1	1	KIFC1;
Others	1	51	1.13636	4.32627	0.208817	1	1	1	KIF23;
Anaphase-promoting complex	1	18	1.13636	12.2534	0.0792778	1	1	1	BUB1B;
Nuclear chromosome	1	17	1.13636	12.9737	0.0750413	1	1	1	TOP2A;
Chromatin remodeling complex	1	8	1.13636	27.5509	0.0360349	1	0.689057	1	KIF11;
Outer kinetochore of condensed chromosome	5	8	5.68182	136.664	9.90879e-11	7.76849e-08	1.5537e-08	9.91005e-08	CENPE; SKA1; SKA3; BUB1B; CENPF;
Lamin fiLament	1	3	1.13636	73.3166	0.0136665	1	0.33483	1	LMNB1;
Kinesin complex	3	9	3.40909	72.9943	7.62534e-06	0.00597827	0.000597827	0.00381316	KIF23; KIF11; KIF2C;
Chromosome, centromeric region	8	19	9.09091	92.0657	1.00713e-14	7.89591e-12	3.94795e-12	2.51815e-11	NDC80; CENPE; KIF2C; CENPA; CENPF; CDCA8; SGOL2; SGOL1;
Chromosome passenger complex	1	3	1.13636	73.3166	0.0136665	1	0.33483	1	CDCA8;
Condensed chromosome kinetochore	4	7	4.54545	124.99	1.4179e-08	1.11163e-05	1.85272e-06	1.18173e-05	NDC80; BUB1; BUB1B; SPC25;
Mitotic cohesin complex	2	2	2.27273	218.498	2.07046e-05	0.0162324	0.0013527	0.008628	SGOL2; SGOL1;
Condensed nuclear chromosome kinetochore	1	1	1.13636	218.498	0.00457618	1	0.149489	0.953493	CENPA;
Spindle midzone	1	4	1.13636	55.0332	0.0181809	1	0.41923	1	BUB1B;
Outer kinetochore of condensed nuclear chromosome	1	3	1.13636	73.3166	0.0136665	1	0.33483	1	NDC80;
Spindle pole centrosome	1	3	1.13636	73.3166	0.0136665	1	0.33483	1	DLGAP5;
Actomyosin contractile ring	1	3	1.13636	73.3166	0.0136665	1	0.33483	1	ANLN;
Ndc80 complex	2	4	2.27273	109.521	0.000123488	0.0968144	0.00569496	0.0363246	NDC80; SPC25;
Spindle pole body	1	1	1.13636	218.498	0.00457618	1	0.149489	0.953493	BUB1;
Secretory vesicle (None)	1	6	1.13636	36.7193	0.0271484	1	0.591231	1	QSOX1;
Condensed chromosome, centromeric region	2	3	2.27273	145.907	6.19285e-05	0.0485519	0.00328419	0.0209478	CENPE; SGOL1;
DNA topoisomerase complex (ATP-hydrolyzing)	1	1	1.13636	218.498	0.00457618	1	0.149489	0.953493	TOP2A;
Viral integration complex	1	1	1.13636	218.498	0.00457618	1	0.149489	0.953493	TOP2A;

## Sheet: Molecular function
Analysis: Molecular function
Dataset name: Module with seed ECT2
Number of genes in the dataset: 88
Number of genes in the dataset (which are available in Molecular function database) :87
Number of genes in background: 19230
Is analysis quantitative: No
						Corrected p-values
Molecular function	No. of genes in the dataset	No.of genes in the background dataset	Percentage of genes	Fold enrichment	P-value (Hypergeometric test)	Bonferroni method	BH method	Q-value (Storey-Tibshirani method)
Molecular function unknown	28	5685	31.8182	1.07654	0.358975	1	1	1	C9orf40; KIAA1524; GTSE1; C2orf69; SKA1; CENPL; DTL; FAM65B; CKAP2L; NCAPG2; ASPM; PLCL2; FANCB; PRR11; STIL; CENPK; SKA3; GINS1; DEPDC1B; ZWINT; WDR62; RSU1; TICRR; CDCA8; QSOX1; SGOL2; KIF18B; DEPDC1;
Cell adhesion molecule activity	1	356	1.13636	0.619879	0.807596	1	1	1	TROAP;
GTPase activator activity	1	144	1.13636	1.53241	0.484674	1	1	1	ARHGAP11A;
Oxidoreductase activity	1	161	1.13636	1.37062	0.523626	1	1	1	RRM2;
Structural molecule activity	2	269	2.27273	1.63258	0.349306	1	1	1	LMNB1; ANLN;
Chromatin binding	2	13	2.27273	33.7572	0.00156285	0.350079	0.116693	0.713255	NDC80; SGOL1;
Cytoskeletal protein binding	2	218	2.27273	2.0145	0.26334	1	1	1	PRC1; FRMD4A;
G-protein coupled receptor activity	2	736	2.27273	0.596705	0.855424	1	1	1	RXFP1; OR7E24;
Protein serine/threonine kinase activity	3	301	3.40909	2.18491	0.159537	1	1	1	CDK1; BUB1; BUB1B;
Transcription regulator activity	3	832	3.40909	0.79047	0.739372	1	1	1	E2F8; TRIM45; BARD1;
Receptor activity	1	361	1.13636	0.611293	0.81204	1	1	1	CLEC10A;
Transcription factor activity	3	842	3.40909	0.781082	0.746756	1	1	1	E2F2; TCF19; FOXM1;
Ubiquitin-specific protease activity	1	377	1.13636	0.58535	0.825591	1	1	1	UBE2T;
Growth factor activity	2	110	2.27273	3.99219	0.0904438	1	1	1	LEFTY2; TDGF1;
ATP binding	1	6	1.13636	36.7193	0.0271484	1	0.698925	1	TPX2;
DNA repair protein	2	57	2.27273	7.70358	0.0280818	1	0.698925	1	FANCI; FANCD2;
Protein binding	3	182	3.40909	3.61342	0.0510212	1	0.952395	1	CDC45; MKI67; SPC25;
DNA binding	11	654	12.5	3.67833	0.000192196	0.0430519	0.0215259	0.131571	RAD54L; CENPE; FOXP4; TOPBP1; HELLS; XRCC2; MCM10; UHRF1; CENPA; RAD51AP1; WDHD1;
Motor activity	7	79	7.95455	19.3858	7.31939e-08	1.63954e-05	1.63954e-05	0.000100213	KIF23; KIF18A; KIF14; KIF11; KIFC1; KIF20A; KIF2C;
Structural constituent of ribosome	1	152	1.13636	1.45177	0.503382	1	1	1	MRPL48;
Transcription factor binding	1	10	1.13636	22.0463	0.0448412	1	0.913129	1	CENPF;
Protein tyrosine/serine/threonine phosphatase activity	1	37	1.13636	5.96279	0.156223	1	1	1	CDKN3;
Guanyl-nucleotide exchange factor activity	1	112	1.13636	1.97021	0.402619	1	1	1	ECT2;
Protein threonine/tyrosine kinase activity	1	28	1.13636	7.87872	0.120602	1	1	1	TTK;
Cytokine activity	1	107	1.13636	2.06227	0.388681	1	1	1	NUSAP1;
Phosphoprotein phosphatase activity	1	6	1.13636	36.7193	0.0271484	1	0.698925	1	DLGAP5;
Exonuclease activity	1	10	1.13636	22.0463	0.0448412	1	0.913129	1	EXO1;
Regulator of G-protein signaling activity	1	4	1.13636	55.0332	0.0181809	1	0.698925	1	GPSM2;
DNA topoisomerase activity	1	6	1.13636	36.7193	0.0271484	1	0.698925	1	TOP2A;
Structural constituent of chromatin	1	2	1.13636	109.793	0.00913166	1	0.511373	1	ESCO2;

## Sheet: Biological process
Analysis: Biological process
Dataset name: Module with seed ECT2
Number of genes in the dataset: 88
Number of genes in the dataset (which are available in Biological process database) :87
Number of genes in background: 19230
Is analysis quantitative: No
						Corrected p-values
Biological process	No. of genes in the dataset	No.of genes in the background dataset	Percentage of genes	Fold enrichment	P-value (Hypergeometric test)	Bonferroni method	BH method	Q-value (Storey-Tibshirani method)
Biological_process unknown	21	4731	23.8636	0.97033	0.604743	1	1	1	C9orf40; KIAA1524; FANCI; GTSE1; C2orf69; SKA1; CENPL; DTL; CKAP2L; ASPM; FANCB; PRR11; CENPK; SKA3; GINS1; DEPDC1B; WDR62; TICRR; SGOL2; KIF18B; DEPDC1;
Protein metabolism	2	1323	2.27273	0.331956	0.985991	1	1	1	MRPL48; UBE2T;
Metabolism	1	1683	1.13636	0.131124	0.99969	1	1	1	PLCL2;
Energy pathways	1	1633	1.13636	0.135139	0.999602	1	1	1	PLCL2;
Cell growth and/or maintenance	15	1125	17.0455	2.91522	0.000165768	0.0295067	0.00983557	0.0630851	KIF23; LMNB1; KIF18A; KIF14; KIF11; FAM65B; KIF20A; NCAPG2; KIF2C; TPX2; TROAP; FRMD4A; ANLN; CENPF; GPSM2;
Cell communication	18	3713	20.4545	1.05983	0.434632	1	1	1	NDC80; DLGAP5; ECT2; CDK1; TOPBP1; LEFTY2; PRC1; CDKN3; STIL; FANCD2; MKI67; BUB1; TTK; RXFP1; BUB1B; CDCA8; ARHGAP11A; TDGF1;
Signal transduction	19	3934	21.5909	1.05583	0.437581	1	1	1	NDC80; DLGAP5; ECT2; CDK1; TOPBP1; LEFTY2; PRC1; CDKN3; STIL; FANCD2; MKI67; BUB1; TTK; RSU1; RXFP1; BUB1B; CDCA8; ARHGAP11A; TDGF1;
Regulation of nucleobase, nucleoside, nucleotide and nucleic acid metabolism	19	2828	21.5909	1.46875	0.0520007	1	1	1	RAD54L; RRM2; CENPE; FOXP4; CDC45; HELLS; XRCC2; MCM10; E2F2; TOP2A; UHRF1; EXO1; CENPA; TCF19; E2F8; FOXM1; RAD51AP1; WDHD1; BARD1;
Regulation of cell cycle	3	57	3.40909	11.5362	0.00226672	0.403475	0.0806951	0.517576	DLGAP5; E2F8; QSOX1;
Immune response	1	576	1.13636	0.383124	0.931596	1	1	1	CLEC10A;
Cell cycle	3	22	3.40909	29.8809	0.000133903	0.0238348	0.00983557	0.0630851	PRC1; NUSAP1; ZWINT;
Apoptosis	2	220	2.27273	1.99619	0.266734	1	1	1	TRIM45; SPC25;
G-protein coupled receptor protein signaling pathway	2	10	2.27273	43.8742	0.000909736	0.161933	0.0404833	0.259659	OR7E24; GPSM2;
Cell adhesion	1	54	1.13636	4.08597	0.219659	1	1	1	RSU1;
Microtubule-based process	1	5	1.13636	44.0485	0.0226748	1	0.576588	1	KIFC1;
Chromosome segregation	3	7	3.40909	93.8201	3.19838e-06	0.000569312	0.000569312	0.00365155	NDC80; ESCO2; SGOL1;
Spindle assembly	1	2	1.13636	109.793	0.00913166	1	0.270906	1	TPX2;

## Sheet: Biological pathway
Analysis: Biological pathway
Dataset name: Module with seed ECT2
Number of genes in the dataset: 88
Number of genes in the dataset (which are available in Biological pathway database) :46
Number of genes in background: 19230
Is analysis quantitative: No
						Corrected p-values
Biological pathway	No. of genes in the dataset	No.of genes in the background dataset	Percentage of genes	Fold enrichment	P-value (Hypergeometric test)	Bonferroni method	BH method	Q-value (Storey-Tibshirani method)
Developmental Biology	3	432	3.40909	1.52237	0.316962	1	1	1	CDK1; LEFTY2; TDGF1;
Axon guidance	1	219	1.13636	1.00764	0.635866	1	1	1	CDK1;
NCAM signaling for neurite out-growth	1	57	1.13636	3.87095	0.230353	1	1	1	CDK1;
Regulation of Signaling by NODAL	1	4	1.13636	55.0332	0.0181809	1	0.631785	1	LEFTY2;
Signaling by NODAL	2	16	2.27273	27.4317	0.00238303	1	0.137066	0.852702	LEFTY2; TDGF1;
Hemostasis	6	375	6.81818	3.5017	0.00748951	1	0.378561	1	KIF23; KIF18A; CENPE; KIF11; KIFC1; KIF2C;
APC-Cdc20 mediated degradation of Nek2A	1	23	1.13636	9.59074	0.100174	1	1	1	BUB1B;
Mitotic Telophase /Cytokinesis	2	18	2.27273	24.3854	0.00302036	1	0.167932	1	KIF23; KIF20A;
Mitotic Prometaphase	16	99	18.1818	35.3313	7.34652e-21	1.2254e-17	2.4508e-18	1.52467e-17	NDC80; KIF18A; CENPE; SKA1; CENPL; KIF2C; CENPK; BUB1; CENPA; ZWINT; BUB1B; CENPF; CDCA8; SGOL2; SGOL1; SPC25;
Mitotic Prophase	1	62	1.13636	3.55883	0.247856	1	1	1	CDK1;
Golgi Cisternae Pericentriolar Stack Reorganization	1	62	1.13636	3.55883	0.247856	1	1	1	CDK1;
Mitotic M-M/G1 phases	22	242	25	19.8717	8.70598e-23	1.45216e-19	4.84052e-20	3.01135e-19	NDC80; KIF23; KIF18A; CENPE; CDK1; CDC45; SKA1; CENPL; KIF20A; MCM10; E2F2; KIF2C; CENPK; BUB1; CENPA; ZWINT; BUB1B; CENPF; CDCA8; SGOL2; SGOL1; SPC25;
M Phase	19	158	21.5909	26.2872	4.32713e-22	7.21766e-19	1.80442e-19	1.12255e-18	NDC80; KIF23; KIF18A; CENPE; CDK1; SKA1; CENPL; KIF20A; KIF2C; CENPK; BUB1; CENPA; ZWINT; BUB1B; CENPF; CDCA8; SGOL2; SGOL1; SPC25;
DNA Replication	23	261	26.1364	19.2622	1.67971e-23	2.80176e-20	1.40088e-20	8.71504e-20	NDC80; KIF23; KIF18A; CENPE; CDK1; CDC45; SKA1; CENPL; KIF20A; MCM10; E2F2; KIF2C; CENPK; BUB1; GINS1; CENPA; ZWINT; BUB1B; CENPF; CDCA8; SGOL2; SGOL1; SPC25;
Factors involved in megakaryocyte development and platelet production	6	119	6.81818	11.0341	1.77282e-05	0.0295707	0.00227467	0.014151	KIF23; KIF18A; CENPE; KIF11; KIFC1; KIF2C;
Kinesins	6	21	6.81818	62.5023	3.96639e-10	6.61594e-07	6.61594e-08	4.11586e-07	KIF23; KIF18A; CENPE; KIF11; KIFC1; KIF2C;
ERK activation	1	6	1.13636	36.7193	0.0271484	1	0.870836	1	CDK1;
ERK1 activation	1	3	1.13636	73.3166	0.0136665	1	0.518086	1	CDK1;
RAF/MAP kinase cascade	1	11	1.13636	20.0439	0.0492144	1	1	1	CDK1;
Inactivation of APC/C via direct inhibition of the APC/C complex	1	18	1.13636	12.2534	0.0792778	1	1	1	BUB1B;
Inhibition of the proteolytic activity of APC/C required for the onset of anaphase by mitotic spindle checkpoint components	1	18	1.13636	12.2534	0.0792778	1	1	1	BUB1B;
SOS-mediated signalling	1	15	1.13636	14.7024	0.0665103	1	1	1	CDK1;
Signalling by NGF	1	143	1.13636	1.54313	0.482288	1	1	1	CDK1;
Signalling to p38 via RIT and RIN	1	16	1.13636	13.7841	0.0707855	1	1	1	CDK1;
Signalling to RAS	1	21	1.13636	10.5037	0.0918726	1	1	1	CDK1;
Signalling to ERKs	1	30	1.13636	7.35365	0.128644	1	1	1	CDK1;
Frs2-mediated activation	1	19	1.13636	11.6088	0.0834952	1	1	1	CDK1;
ARMS-mediated activation	1	18	1.13636	12.2534	0.0792778	1	1	1	CDK1;
Prolonged ERK activation events	1	20	1.13636	11.0286	0.0876934	1	1	1	CDK1;
NGF signalling via TRKA from the plasma membrane	1	107	1.13636	2.06227	0.388681	1	1	1	CDK1;
Signaling by FGFR	1	95	1.13636	2.32273	0.353903	1	1	1	CDK1;
SHC1 events in EGFR signaling	1	16	1.13636	13.7841	0.0707855	1	1	1	CDK1;
GRB2 events in EGFR signaling	1	15	1.13636	14.7024	0.0665103	1	1	1	CDK1;
IRS-mediated signalling	1	51	1.13636	4.32627	0.208817	1	1	1	CDK1;
SHC-related events	1	16	1.13636	13.7841	0.0707855	1	1	1	CDK1;
SHC-mediated signalling	1	13	1.13636	16.9626	0.0579016	1	1	1	CDK1;
IRS-related events	1	53	1.13636	4.16304	0.216061	1	1	1	CDK1;
Signaling by Insulin receptor	1	79	1.13636	2.7931	0.304474	1	1	1	CDK1;
Insulin receptor signalling cascade	1	56	1.13636	3.94006	0.226804	1	1	1	CDK1;
Downstream signaling of activated FGFR	1	66	1.13636	3.34318	0.261575	1	1	1	CDK1;
FRS2-mediated cascade	1	15	1.13636	14.7024	0.0665103	1	1	1	CDK1;
Signaling by EGFR	1	98	1.13636	2.25164	0.362777	1	1	1	CDK1;
Signal Transduction	3	1208	3.40909	0.544432	0.920588	1	1	1	CDK1; RXFP1; OR7E24;
CDC6 association with the ORC:origin complex	1	11	1.13636	20.0439	0.0492144	1	1	1	E2F2;
Assembly of the pre-replicative complex	1	83	1.13636	2.65851	0.317171	1	1	1	E2F2;
DNA Replication Pre-Initiation	3	98	3.40909	6.71033	0.0103021	1	0.440615	1	CDC45; MCM10; E2F2;
M/G1 Transition	3	98	3.40909	6.71033	0.0103021	1	0.440615	1	CDC45; MCM10; E2F2;
APC/C:Cdc20 mediated degradation of Cyclin B	1	22	1.13636	10.0265	0.0960329	1	1	1	CDK1;
Loss of Nlp from mitotic centrosomes	1	61	1.13636	3.61716	0.244387	1	1	1	CDK1;
Regulation of mitotic cell cycle	2	81	2.27273	5.42132	0.0531527	1	1	1	CDK1; BUB1B;
Recruitment of NuMA to mitotic centrosomes	1	12	1.13636	18.3749	0.0535679	1	1	1	CDK1;
Loss of proteins required for interphase microtubule organizationÃÂ from the centrosome	1	61	1.13636	3.61716	0.244387	1	1	1	CDK1;
Phosphorylation of Emi1	1	20	1.13636	11.0286	0.0876934	1	1	1	CDK1;
APC/C-mediated degradation of cell cycle proteins	2	81	2.27273	5.42132	0.0531527	1	1	1	CDK1; BUB1B;
Regulation of APC/C activators between G1/S and early anaphase	2	78	2.27273	5.6298	0.0496962	1	1	1	CDK1; BUB1B;
APC/C:Cdc20 mediated degradation of mitotic proteins	2	71	2.27273	6.18478	0.0419707	1	1	1	CDK1; BUB1B;
Phosphorylation of the APC/C	1	18	1.13636	12.2534	0.0792778	1	1	1	CDK1;
Activation of APC/C and APC/C:Cdc20 mediated degradation of mitotic proteins	2	72	2.27273	6.09889	0.0430442	1	1	1	CDK1; BUB1B;
Mitotic G2-G2/M phases	1	99	1.13636	2.2289	0.365708	1	1	1	CDK1;
G2/M Transition	1	96	1.13636	2.29854	0.356875	1	1	1	CDK1;
Cyclin A/B1 associated events during G2/M transition	1	14	1.13636	15.7518	0.0622157	1	1	1	CDK1;
Phosphorylation of proteins involved in the G2/M transition by Cyclin A:Cdc2 complexes	1	3	1.13636	73.3166	0.0136665	1	0.518086	1	CDK1;
Cyclin B2 mediated events	1	6	1.13636	36.7193	0.0271484	1	0.870836	1	CDK1;
Recruitment of mitotic centrosome proteins and complexes	1	70	1.13636	3.15216	0.275046	1	1	1	CDK1;
Centrosome maturation	1	70	1.13636	3.15216	0.275046	1	1	1	CDK1;
E2F-enabled inhibition of pre-replication complex formation	1	10	1.13636	22.0463	0.0448412	1	1	1	CDK1;
E2F mediated regulation of DNA replication	3	28	3.40909	23.4802	0.00027925	0.46579	0.0258772	0.160985	RRM2; CDK1; CDC45;
G1/S-Specific Transcription	3	15	3.40909	43.8161	4.04903e-05	0.0675378	0.00450252	0.0280107	RRM2; CDK1; CDC45;
Cyclin E associated events during G1/S transition	1	78	1.13636	2.82891	0.301263	1	1	1	CDK1;
G1/S Transition	4	117	4.54545	7.48805	0.00204825	1	0.125863	0.783006	RRM2; CDK1; CDC45; MCM10;
S Phase	3	121	3.40909	5.43491	0.0180997	1	0.631785	1	CDK1; CDC45; GINS1;
Cyclin A:Cdk2-associated events at S phase entry	1	90	1.13636	2.45176	0.338842	1	1	1	CDK1;
G1 Phase	2	31	2.27273	14.1626	0.00883256	1	0.398182	1	CDK1; E2F2;
G0 and Early G1	2	21	2.27273	20.9034	0.00410884	1	0.214173	1	CDK1; TOP2A;
Mitotic G1-G1/S phases	6	140	6.81818	9.37914	4.4396e-05	0.0740525	0.00462828	0.0287931	RRM2; CDK1; CDC45; MCM10; E2F2; TOP2A;
Cell Cycle, Mitotic	25	317	28.4091	17.2381	2.44836e-24	4.08387e-21	4.08387e-21	2.54063e-20	NDC80; KIF23; KIF18A; RRM2; CENPE; CDK1; CDC45; SKA1; CENPL; KIF20A; MCM10; E2F2; TOP2A; KIF2C; CENPK; BUB1; GINS1; CENPA; ZWINT; BUB1B; CENPF; CDCA8; SGOL2; SGOL1; SPC25;
Cyclin D associated events in G1	2	31	2.27273	14.1626	0.00883256	1	0.398182	1	CDK1; E2F2;
Nucleosome assembly	2	35	2.27273	12.5444	0.0111691	1	0.45439	1	CENPK; CENPA;
Deposition of New CENPA-containing Nucleosomes at the Centromere	2	35	2.27273	12.5444	0.0111691	1	0.45439	1	CENPK; CENPA;
Removal of licensing factors from origins	1	85	1.13636	2.59597	0.323433	1	1	1	MCM10;
Chromosome Maintenance	2	69	2.27273	6.36402	0.0398549	1	1	1	CENPK; CENPA;
Regulation of DNA replication	2	88	2.27273	4.99013	0.0615364	1	1	1	MCM10; E2F2;
Association of licensing factors with the pre-replicative complex	1	15	1.13636	14.7024	0.0665103	1	1	1	E2F2;
Activation of the pre-replicative complex	2	30	2.27273	14.6345	0.0082872	1	0.398182	1	CDC45; MCM10;
Synthesis of DNA	2	109	2.27273	4.02881	0.0890549	1	1	1	CDC45; GINS1;
DNA strand elongation	2	31	2.27273	14.1626	0.00883256	1	0.398182	1	CDC45; GINS1;
Unwinding of DNA	2	11	2.27273	39.8893	0.00110859	1	0.0739653	0.460147	CDC45; GINS1;
Signaling by GPCR	2	800	2.27273	0.548969	0.885988	1	1	1	RXFP1; OR7E24;
GPCR ligand binding	1	336	1.13636	0.656775	0.788756	1	1	1	RXFP1;
Class A/1 (Rhodopsin-like receptors)	1	274	1.13636	0.805383	0.717981	1	1	1	RXFP1;
Peptide ligand-binding receptors	1	167	1.13636	1.32138	0.536667	1	1	1	RXFP1;
Signaling by PDGF	1	78	1.13636	2.82891	0.301263	1	1	1	CDK1;
Downstream signal transduction	1	75	1.13636	2.94205	0.291543	1	1	1	CDK1;
Signaling by SCF-KIT	1	66	1.13636	3.34318	0.261575	1	1	1	CDK1;
GPCR downstream signaling	1	530	1.13636	0.416375	0.914999	1	1	1	OR7E24;
Olfactory Signaling Pathway	1	349	1.13636	0.632311	0.801199	1	1	1	OR7E24;
Relaxin receptors	1	5	1.13636	44.0485	0.0226748	1	0.756431	1	RXFP1;
Immune System	1	522	1.13636	0.422756	0.91173	1	1	1	CDK1;
Synthesis and interconversion of nucleotide di- and triphosphates	1	16	1.13636	13.7841	0.0707855	1	1	1	RRM2;
DNA Repair	4	106	4.54545	8.26504	0.00142571	1	0.0914648	0.569014	FANCI; FANCB; FANCD2; UBE2T;
Metabolism	1	823	1.13636	0.268141	0.978892	1	1	1	RRM2;
Metabolism of nucleotides	1	58	1.13636	3.80422	0.233886	1	1	1	RRM2;
Regulation of the Fanconi anemia pathway	2	8	2.27273	54.8291	0.000569442	0.949828	0.043174	0.268591	FANCI; FANCD2;
Fanconi Anemia pathway	4	22	4.54545	39.8081	2.81193e-06	0.0046903	0.000390858	0.00243158	FANCI; FANCB; FANCD2; UBE2T;
Cell Cycle Checkpoints	4	118	4.54545	7.4246	0.0021128	1	0.125863	0.783006	CDK1; CDC45; MCM10; BUB1B;
G2/M DNA damage checkpoint	3	29	3.40909	22.6708	0.000310444	0.51782	0.025891	0.161071	CDK1; CDC45; MCM10;
G2/M Checkpoints	3	43	3.40909	15.2913	0.00100113	1	0.0703667	0.43776	CDK1; CDC45; MCM10;
G2/M DNA replication checkpoint	1	4	1.13636	55.0332	0.0181809	1	0.631785	1	CDK1;
Chk1/Chk2(Cds1) mediated inactivation of Cyclin B:Cdk1 complex	1	5	1.13636	44.0485	0.0226748	1	0.756431	1	CDK1;
Activation of ATR in response to replication stress	2	37	2.27273	11.8665	0.0124283	1	0.493579	1	CDC45; MCM10;
Mitotic Spindle Checkpoint	1	19	1.13636	11.6088	0.0834952	1	1	1	BUB1B;
Meiotic Synapsis	1	47	1.13636	4.69438	0.19413	1	1	1	LMNB1;
Meiosis	1	72	1.13636	3.06462	0.28169	1	1	1	LMNB1;
Cell-Cell communication	1	117	1.13636	1.88602	0.416243	1	1	1	RSU1;
Cell junction organization	1	69	1.13636	3.19784	0.271701	1	1	1	RSU1;
Regulation of cytoskeletal remodeling and cell spreading by IPP complex components	1	8	1.13636	27.5509	0.0360349	1	1	1	RSU1;
Cell-extracellular matrix interactions	1	16	1.13636	13.7841	0.0707855	1	1	1	RSU1;
Cdc20:Phospho-APC/C mediated degradation of Cyclin A	2	69	2.27273	6.36402	0.0398549	1	1	1	CDK1; BUB1B;
Apoptotic cleavage of cellular proteins	1	39	1.13636	5.65709	0.163943	1	1	1	LMNB1;
Breakdown of the nuclear lamina	1	4	1.13636	55.0332	0.0181809	1	0.631785	1	LMNB1;
Apoptotic execution phase	1	48	1.13636	4.5966	0.197827	1	1	1	LMNB1;
Apoptosis	1	158	1.13636	1.39664	0.516971	1	1	1	LMNB1;
TRIF mediated TLR3 signaling	1	56	1.13636	3.94006	0.226804	1	1	1	CDK1;
Toll Like Receptor 3 (TLR3) Cascade	1	56	1.13636	3.94006	0.226804	1	1	1	CDK1;
TRAF6 Mediated Induction of proinflammatory cytokines	1	50	1.13636	4.41278	0.20517	1	1	1	CDK1;
Toll Like Receptor 5 (TLR5) Cascade	1	60	1.13636	3.67744	0.240903	1	1	1	CDK1;
Toll Like Receptor 7/8 (TLR7/8) Cascade	1	62	1.13636	3.55883	0.247856	1	1	1	CDK1;
MyD88 dependent cascade initiated on endosome	1	60	1.13636	3.67744	0.240903	1	1	1	CDK1;
TRAF6 mediated induction of NFkB and MAP kinases upon TLR7/8 or 9 activation	1	59	1.13636	3.73976	0.237402	1	1	1	CDK1;
Toll Like Receptor 9 (TLR9) Cascade	1	65	1.13636	3.3946	0.258168	1	1	1	CDK1;
Activated TLR4 signalling	1	72	1.13636	3.06462	0.28169	1	1	1	CDK1;
MyD88:Mal cascade initiated on plasma membrane	1	62	1.13636	3.55883	0.247856	1	1	1	CDK1;
Toll Like Receptor 4 (TLR4) Cascade	1	76	1.13636	2.90334	0.294798	1	1	1	CDK1;
NFkB and MAP kinases activation mediated by TLR4 signaling repertoire	1	54	1.13636	4.08597	0.219659	1	1	1	CDK1;
MyD88-independent cascade initiated on plasma membrane	1	58	1.13636	3.80422	0.233886	1	1	1	CDK1;
Innate Immune System	1	183	1.13636	1.20585	0.569742	1	1	1	CDK1;
Toll Receptor Cascades	1	90	1.13636	2.45176	0.338842	1	1	1	CDK1;
Toll Like Receptor 10 (TLR10) Cascade	1	60	1.13636	3.67744	0.240903	1	1	1	CDK1;
MAP kinase activation in TLR cascade	1	30	1.13636	7.35365	0.128644	1	1	1	CDK1;
MyD88 cascade initiated on plasma membrane	1	59	1.13636	3.73976	0.237402	1	1	1	CDK1;
Cytokine Signaling in Immune system	1	193	1.13636	1.14338	0.589217	1	1	1	CDK1;
Interleukin-2 signaling	1	28	1.13636	7.87872	0.120602	1	1	1	CDK1;
Signaling by Interleukins	1	92	1.13636	2.39847	0.344908	1	1	1	CDK1;
Toll Like Receptor 2 (TLR2) Cascade	1	65	1.13636	3.3946	0.258168	1	1	1	CDK1;
Toll Like Receptor TLR1:TLR2 Cascade	1	64	1.13636	3.44763	0.254747	1	1	1	CDK1;
Toll Like Receptor TLR6:TLR2 Cascade	1	64	1.13636	3.44763	0.254747	1	1	1	CDK1;
guanosine nucleotides de novo biosynthesis	1	14	1.13636	15.7518	0.0622157	1	1	1	RRM2;
pyrimidine deoxyribonucleotides de novo biosynthesis	1	14	1.13636	15.7518	0.0622157	1	1	1	RRM2;
Signaling events mediated by the Hedgehog family	1	65	1.13636	3.3946	0.258168	1	1	1	STIL;
Syndecan-1-mediated signaling events	2	1297	2.27273	0.33861	0.984369	1	1	1	CDK1; E2F2;
Regulation of CDC42 activity	2	768	2.27273	0.571843	0.871528	1	1	1	ECT2; CDK1;
Glypican pathway	3	1335	3.40909	0.49264	0.949005	1	1	1	CDK1; E2F2; TDGF1;
GMCSF-mediated signaling events	2	1289	2.27273	0.340712	0.983835	1	1	1	CDK1; E2F2;
Validated transcriptional targets of deltaNp63 isoforms	2	64	2.27273	6.86113	0.0347524	1	1	1	HELLS; TOP2A;
Insulin Pathway	2	1285	2.27273	0.341772	0.983561	1	1	1	CDK1; E2F2;
Nectin adhesion pathway	2	1292	2.27273	0.339921	0.984037	1	1	1	CDK1; E2F2;
Aurora B signaling	8	41	9.09091	42.6766	1.17349e-11	1.95738e-08	2.44672e-09	1.52214e-08	NDC80; KIF23; KIF20A; KIF2C; BUB1; CENPA; CDCA8; SGOL1;
TRAIL signaling pathway	3	1325	3.40909	0.496358	0.947161	1	1	1	LMNB1; CDK1; E2F2;
IGF1 pathway	2	1288	2.27273	0.340976	0.983767	1	1	1	CDK1; E2F2;
PLK1 signaling events	12	104	13.6364	25.2299	4.7645e-14	7.94718e-11	1.32453e-11	8.24007e-11	NDC80; DLGAP5; CENPE; ECT2; CDK1; PRC1; KIF20A; TPX2; BUB1; CENPA; BUB1B; SGOL1;
CDC42 signaling events	2	755	2.27273	0.581689	0.865192	1	1	1	ECT2; CDK1;
Signaling events mediated by Hepatocyte Growth Factor Receptor (c-Met)	2	1290	2.27273	0.340448	0.983903	1	1	1	CDK1; E2F2;
Glypican 1 network	3	1296	3.40909	0.507464	0.941464	1	1	1	CDK1; E2F2; TDGF1;
PDGF receptor signaling network	2	1290	2.27273	0.340448	0.983903	1	1	1	CDK1; E2F2;
Integrin family cell surface interactions	2	1375	2.27273	0.319402	0.988763	1	1	1	CDK1; E2F2;
Caspase cascade in apoptosis	1	52	1.13636	4.24309	0.212447	1	1	1	LMNB1;
Fanconi anemia pathway	5	48	5.68182	22.801	2.62353e-06	0.00437605	0.000390858	0.00243158	FANCI; TOPBP1; FANCB; FANCD2; UBE2T;
BARD1 signaling events	3	29	3.40909	22.6708	0.000310444	0.51782	0.025891	0.161071	TOPBP1; FANCD2; BARD1;
Internalization of ErbB1	2	1285	2.27273	0.341772	0.983561	1	1	1	CDK1; E2F2;
Signaling events mediated by VEGFR1 and VEGFR2	2	1293	2.27273	0.339658	0.984104	1	1	1	CDK1; E2F2;
Beta1 integrin cell surface interactions	2	1348	2.27273	0.3258	0.987397	1	1	1	CDK1; E2F2;
Urokinase-type plasminogen activator (uPA) and uPAR-mediated signaling	2	1285	2.27273	0.341772	0.983561	1	1	1	CDK1; E2F2;
Signaling by Aurora kinases	10	98	11.3636	22.3157	2.40137e-11	4.00548e-08	4.45054e-09	2.76873e-08	NDC80; DLGAP5; KIF23; KIF20A; KIF2C; TPX2; BUB1; CENPA; CDCA8; SGOL1;
Polo-like kinase signaling events in the cell cycle	12	109	13.6364	24.0727	8.48024e-14	1.4145e-10	2.02072e-11	1.25711e-10	NDC80; DLGAP5; CENPE; ECT2; CDK1; PRC1; KIF20A; TPX2; BUB1; CENPA; BUB1B; SGOL1;
IFN-gamma pathway	2	1293	2.27273	0.339658	0.984104	1	1	1	CDK1; E2F2;
Regulation of RAC1 activity	1	205	1.13636	1.07645	0.611439	1	1	1	ECT2;
PAR1-mediated thrombin signaling events	2	1296	2.27273	0.338872	0.984303	1	1	1	CDK1; E2F2;
PDGFR-beta signaling pathway	2	1285	2.27273	0.341772	0.983561	1	1	1	CDK1; E2F2;
p63 transcription factor network	2	105	2.27273	4.18228	0.0835657	1	1	1	HELLS; TOP2A;
Integrin-linked kinase signaling	1	654	1.13636	0.337431	0.952732	1	1	1	CDK1;
EGF receptor (ErbB1) signaling pathway	2	1285	2.27273	0.341772	0.983561	1	1	1	CDK1; E2F2;
Thrombin/protease-activated receptor (PAR) pathway	2	1297	2.27273	0.33861	0.984369	1	1	1	CDK1; E2F2;
Class I PI3K signaling events	2	1285	2.27273	0.341772	0.983561	1	1	1	CDK1; E2F2;
Arf6 signaling events	2	1285	2.27273	0.341772	0.983561	1	1	1	CDK1; E2F2;
Plasma membrane estrogen receptor signaling	2	1298	2.27273	0.338349	0.984435	1	1	1	CDK1; E2F2;
FAS (CD95) signaling pathway	1	130	1.13636	1.69743	0.450245	1	1	1	LMNB1;
p73 transcription factor network	2	78	2.27273	5.6298	0.0496962	1	1	1	CDK1; BUB1;
FOXM1 transcription factor network	4	42	4.54545	20.8564	4.01247e-05	0.066928	0.00450252	0.0280107	CDK1; CENPA; FOXM1; CENPF;
IL3-mediated signaling events	2	1292	2.27273	0.339921	0.984037	1	1	1	CDK1; E2F2;
AP-1 transcription factor network	1	621	1.13636	0.355361	0.944722	1	1	1	CDK1;
mTOR signaling pathway	2	1285	2.27273	0.341772	0.983561	1	1	1	CDK1; E2F2;
RAC1 signaling pathway	1	205	1.13636	1.07645	0.611439	1	1	1	ECT2;
ErbB receptor signaling network	2	1308	2.27273	0.335763	0.985076	1	1	1	CDK1; E2F2;
Signaling events mediated by focal adhesion kinase	2	1285	2.27273	0.341772	0.983561	1	1	1	CDK1; E2F2;
VEGF and VEGFR signaling network	2	1301	2.27273	0.337569	0.98463	1	1	1	CDK1; E2F2;
Alpha9 beta1 integrin signaling events	2	1302	2.27273	0.33731	0.984694	1	1	1	CDK1; E2F2;
Arf6 downstream pathway	2	1285	2.27273	0.341772	0.983561	1	1	1	CDK1; E2F2;
S1P1 pathway	2	1285	2.27273	0.341772	0.983561	1	1	1	CDK1; E2F2;
ATM pathway	8	307	9.09091	5.70069	8.18429e-05	0.136514	0.00803023	0.0499571	RRM2; FANCI; CDK1; TOPBP1; E2F2; FANCB; FANCD2; UBE2T;
TNF receptor signaling pathway	1	299	1.13636	0.738046	0.74897	1	1	1	LMNB1;
p53 pathway	1	189	1.13636	1.16757	0.581534	1	1	1	E2F2;
ErbB1 downstream signaling	2	1285	2.27273	0.341772	0.983561	1	1	1	CDK1; E2F2;
EGFR-dependent Endothelin signaling events	2	1286	2.27273	0.341507	0.98363	1	1	1	CDK1; E2F2;
ATR signaling pathway	6	250	6.81818	5.25248	0.00101247	1	0.0703667	0.43776	FANCI; TOPBP1; E2F2; FANCB; FANCD2; UBE2T;
Arf6 trafficking events	2	1285	2.27273	0.341772	0.983561	1	1	1	CDK1; E2F2;
Endothelins	2	1304	2.27273	0.336793	0.984823	1	1	1	CDK1; E2F2;
Regulation of retinoblastoma protein	1	66	1.13636	3.34318	0.261575	1	1	1	E2F2;
E2F transcription factor network	4	73	4.54545	12.0008	0.000350262	0.584237	0.0278208	0.173077	RRM2; CDK1; TOPBP1; E2F2;
IL5-mediated signaling events	2	1289	2.27273	0.340712	0.983835	1	1	1	CDK1; E2F2;
Direct p53 effectors	1	138	1.13636	1.59904	0.470188	1	1	1	E2F2;
Retinoic acid receptors-mediated signaling	1	47	1.13636	4.69438	0.19413	1	1	1	CDK1;
Sphingosine 1-phosphate (S1P) pathway	2	1308	2.27273	0.335763	0.985076	1	1	1	CDK1; E2F2;
Proteoglycan syndecan-mediated signaling events	2	1342	2.27273	0.327256	0.987072	1	1	1	CDK1; E2F2;
Aurora A signaling	3	64	3.40909	10.2746	0.00315424	1	0.169718	1	DLGAP5; TPX2; CENPA;
RhoA signaling pathway	1	205	1.13636	1.07645	0.611439	1	1	1	ECT2;
Class I PI3K signaling events mediated by Akt	2	1285	2.27273	0.341772	0.983561	1	1	1	CDK1; E2F2;
LKB1 signaling events	2	1305	2.27273	0.336535	0.984886	1	1	1	CDK1; E2F2;
Regulation of RhoA activity	1	205	1.13636	1.07645	0.611439	1	1	1	ECT2;
AndrogenReceptor	1	78	1.13636	2.82891	0.301263	1	1	1	CDK1;
Wnt	1	82	1.13636	2.69093	0.314018	1	1	1	CDK1;
Hedgehog	1	16	1.13636	13.7841	0.0707855	1	1	1	CDK1;
TNF alpha/NF-kB	1	171	1.13636	1.29047	0.545164	1	1	1	FANCD2;
TGFBR	1	125	1.13636	1.76532	0.437406	1	1	1	CDK1;

## Sheet: Protein domain
Analysis: Protein domain
Dataset name: Module with seed ECT2
Number of genes in the dataset: 88
Number of genes in the dataset (which are available in Protein domain database) :66
Number of genes in background: 19230
Is analysis quantitative: No
						Corrected p-values
Protein domain	No. of genes in the dataset	No.of genes in the background dataset	Percentage of genes	Fold enrichment	P-value (Hypergeometric test)	Bonferroni method	BH method	Q-value (Storey-Tibshirani method)
coiled coil region	33	2968	37.5	2.43012	3.61644e-07	0.000350795	0.000175398	0.00115329	NDC80; DLGAP5; KIF23; LMNB1; KIF18A; KIF14; CENPE; KIAA1524; FOXP4; CLEC10A; HELLS; PRC1; SKA1; FAM65B; KIF20A; MCM10; KIF2C; CENPK; TPX2; TTK; GINS1; ZWINT; FRMD4A; TRIM45; BUB1B; ANLN; CENPF; CDCA8; SGOL2; KIF18B; SGOL1; SPC25; WDHD1;
UBCc	1	42	1.13636	5.25311	0.175392	1	1	1	UBE2T;
signal peptide	6	3668	6.81818	0.358007	0.999702	1	1	1	LEFTY2; C2orf69; C16orf52; RXFP1; QSOX1; ARHGAP11A;
transmembrane domain	6	4771	6.81818	0.27524	0.999998	1	1	1	CLEC10A; C16orf52; RXFP1; OR7E24; QSOX1; TDGF1;
TPR	1	93	1.13636	2.37268	0.34792	1	1	1	GPSM2;
RhoGAP	2	65	2.27273	6.75559	0.0357511	1	1	1	ARHGAP11A; DEPDC1;
PTPc_DSPc	1	16	1.13636	13.7841	0.0707855	1	1	1	CDKN3;
ZnF_C2H2	1	799	1.13636	0.276196	0.976321	1	1	1	FOXP4;
S_TKc	3	307	3.40909	2.14221	0.166172	1	1	1	CDK1; BUB1; TTK;
BRCT	3	22	3.40909	29.8809	0.000133903	0.129886	0.0324715	0.213509	ECT2; TOPBP1; BARD1;
DEXDc	2	112	2.27273	3.92091	0.0932406	1	1	1	RAD54L; HELLS;
HELICc	2	111	2.27273	3.95623	0.091839	1	1	1	RAD54L; HELLS;
RING	3	311	3.40909	2.11466	0.170642	1	1	1	UHRF1; TRIM45; BARD1;
CH	1	66	1.13636	3.34318	0.261575	1	1	1	ASPM;
LRRNT	1	99	1.13636	2.2289	0.365708	1	1	1	RXFP1;
LRR	2	233	2.27273	1.88482	0.288786	1	1	1	RSU1; RXFP1;
LRR_TYP	2	132	2.27273	3.32688	0.122479	1	1	1	RSU1; RXFP1;
ANK	1	249	1.13636	0.886241	0.683215	1	1	1	BARD1;
FERM_C	1	27	1.13636	8.17042	0.116553	1	1	1	FRMD4A;
WD40	3	269	3.40909	2.44481	0.125697	1	1	1	DTL; WDR62; WDHD1;
EGF	1	208	1.13636	1.06092	0.616806	1	1	1	TDGF1;
UBQ	1	45	1.13636	4.90298	0.186686	1	1	1	UHRF1;
IQ	1	84	1.13636	2.62687	0.320309	1	1	1	ASPM;
FH	2	48	2.27273	9.1477	0.0203786	1	1	1	FOXP4; FOXM1;
B41	1	51	1.13636	4.32627	0.208817	1	1	1	FRMD4A;
PH	3	278	3.40909	2.36567	0.134931	1	1	1	ECT2; PLCL2; ANLN;
BBOX	1	72	1.13636	3.06462	0.28169	1	1	1	TRIM45;
C2	1	138	1.13636	1.59904	0.470188	1	1	1	PLCL2;
GoLoco	1	7	1.13636	31.4812	0.0316017	1	1	1	GPSM2;
HATPase_c	1	18	1.13636	12.2534	0.0792778	1	1	1	TOP2A;
PLCXc	1	16	1.13636	13.7841	0.0707855	1	1	1	PLCL2;
PLCYc	1	15	1.13636	14.7024	0.0665103	1	1	1	PLCL2;
DEP	2	21	2.27273	20.9034	0.00410884	1	0.493211	1	DEPDC1B; DEPDC1;
STYKc	3	48	3.40909	13.6988	0.00138017	1	0.223127	1	CDK1; BUB1; BUB1B;
PHD	2	92	2.27273	4.77319	0.0665166	1	1	1	UHRF1; TCF19;
TGFB	1	38	1.13636	5.80592	0.160092	1	1	1	LEFTY2;
CLECT	1	86	1.13636	2.56578	0.326543	1	1	1	CLEC10A;
RhoGEF	1	67	1.13636	3.29328	0.264965	1	1	1	ECT2;
LDLa	1	47	1.13636	4.69438	0.19413	1	1	1	RXFP1;
FHA	3	28	3.40909	23.4802	0.00027925	0.270873	0.0541746	0.356213	KIF14; MKI67; TCF19;
BBC	1	19	1.13636	11.6088	0.0834952	1	1	1	TRIM45;
HMG	1	51	1.13636	4.32627	0.208817	1	1	1	WDHD1;
H3	1	18	1.13636	12.2534	0.0792778	1	1	1	CENPA;
KISc	9	44	10.2273	44.7323	3.5969e-13	3.48899e-10	3.48899e-10	2.29411e-09	KIF23; KIF18A; KIF14; CENPE; KIF11; KIFC1; KIF20A; KIF2C; KIF18B;
TOP2c	1	2	1.13636	109.793	0.00913166	1	0.738143	1	TOP2A;
TOP4c	1	2	1.13636	109.793	0.00913166	1	0.738143	1	TOP2A;
SRA	1	2	1.13636	109.793	0.00913166	1	0.738143	1	UHRF1;
IG_FLMN	1	10	1.13636	22.0463	0.0448412	1	1	1	TRIM45;
XPGN	1	7	1.13636	31.4812	0.0316017	1	1	1	EXO1;
XPGI	1	5	1.13636	44.0485	0.0226748	1	1	1	EXO1;
HhH2	1	5	1.13636	44.0485	0.0226748	1	1	1	EXO1;
Mcm10	1	1	1.13636	218.498	0.00457618	1	0.493211	1	MCM10;
Mad3_BUB1_I	2	2	2.27273	218.498	2.07046e-05	0.0200834	0.00669447	0.044018	BUB1; BUB1B;
K167R	1	1	1.13636	218.498	0.00457618	1	0.493211	1	MKI67;

## Sheet: Site of expression
Analysis: Site of expression
Dataset name: Module with seed ECT2
Number of genes in the dataset: 88
Number of genes in the dataset (which are available in Site of expression database) :87
Number of genes in background: 19230
Is analysis quantitative: No
						Corrected p-values
Site of expression	No. of genes in the dataset	No.of genes in the background dataset	Percentage of genes	Fold enrichment	P-value (Hypergeometric test)	Bonferroni method	BH method	Q-value (Storey-Tibshirani method)
T cells	4	1726	4.54545	0.507631	0.961582	1	1	1	LMNB1; UHRF1; KIF2C; RSU1;
Monocyte	6	2842	6.81818	0.462058	0.993171	1	1	1	LMNB1; KIF14; CDK1; MRPL48; RSU1; QSOX1;
MDA468	3	760	3.40909	0.865356	0.681233	1	1	1	KIF23; LMNB1; QSOX1;
Small intestine	44	8360	50	1.15025	0.129425	1	1	1	DLGAP5; KIF23; LMNB1; RRM2; FOXP4; CDK1; TOPBP1; KIF11; LEFTY2; CDC45; HELLS; DTL; FAM65B; NCAPG2; ASPM; CDKN3; ESCO2; FANCB; TOP2A; UHRF1; PRR11; KIF2C; TPX2; FANCD2; MKI67; BUB1; TTK; EXO1; GINS1; TROAP; CENPA; ZWINT; RXFP1; FOXM1; RAD51AP1; UBE2T; BUB1B; CENPF; ARHGAP11A; KIF18B; GPSM2; DEPDC1; SGOL1; WDHD1;
Breast cancer	39	7467	44.3182	1.1415	0.171058	1	1	1	DLGAP5; KIF23; LMNB1; FOXP4; CDK1; TOPBP1; KIF11; LEFTY2; CDC45; HELLS; DTL; FAM65B; NCAPG2; ASPM; CDKN3; E2F2; FANCB; TOP2A; PRR11; KIF2C; TPX2; FANCD2; MKI67; BUB1; TTK; CENPA; ZWINT; RSU1; RXFP1; FOXM1; UBE2T; BUB1B; CENPF; SGOL2; KIF18B; GPSM2; DEPDC1; SGOL1; WDHD1;
Thyroid cancer	35	7281	39.7727	1.05063	0.394296	1	1	1	DLGAP5; KIF23; LMNB1; FOXP4; CDK1; TOPBP1; KIF11; LEFTY2; CDC45; DTL; NCAPG2; ASPM; CDKN3; E2F2; FANCB; TOP2A; PRR11; KIF2C; TPX2; FANCD2; MKI67; BUB1; TTK; CENPA; ZWINT; RSU1; FOXM1; UBE2T; BUB1B; CENPF; KIF18B; GPSM2; DEPDC1; SGOL1; WDHD1;
Colon	43	8429	48.8636	1.11491	0.198571	1	1	1	DLGAP5; KIF23; LMNB1; RRM2; FOXP4; CDK1; TOPBP1; KIF11; LEFTY2; CDC45; HELLS; FAM65B; NCAPG2; ASPM; CDKN3; FANCB; TOP2A; UHRF1; PRR11; KIF2C; TPX2; FANCD2; MKI67; BUB1; TTK; EXO1; GINS1; TROAP; CENPA; ZWINT; RSU1; FOXM1; RAD51AP1; UBE2T; BUB1B; CENPF; SGOL2; ARHGAP11A; KIF18B; GPSM2; DEPDC1; SGOL1; WDHD1;
Parathyroid gland	26	5997	29.5455	0.947661	0.668684	1	1	1	KIF23; LMNB1; CDK1; TOPBP1; KIF11; LEFTY2; CDC45; NCAPG2; ASPM; CDKN3; E2F2; FANCB; TOP2A; PRR11; KIF2C; TPX2; BUB1; TTK; ZWINT; FOXM1; BUB1B; CENPF; KIF18B; GPSM2; SGOL1; WDHD1;
Cervix, uterine	34	6391	38.6364	1.16275	0.167063	1	1	1	KIF23; LMNB1; FOXP4; CDK1; TOPBP1; KIF11; LEFTY2; CDC45; HELLS; DTL; NCAPG2; ASPM; CDKN3; E2F2; FANCB; TOP2A; PRR11; KIF2C; TPX2; MKI67; BUB1; TTK; CENPA; ZWINT; RXFP1; FOXM1; BUB1B; CENPF; SGOL2; KIF18B; GPSM2; DEPDC1; SGOL1; WDHD1;
Spleen	40	7887	45.4545	1.10842	0.228782	1	1	1	DLGAP5; KIF23; LMNB1; RRM2; KIAA1524; FANCI; CDK1; TOPBP1; KIF11; LEFTY2; CLEC10A; CDC45; HELLS; DTL; KIF20A; NCAPG2; ASPM; CDKN3; FANCB; TOP2A; KIF2C; FANCD2; MKI67; BUB1; TTK; EXO1; CENPA; ZWINT; FRMD4A; RSU1; FOXM1; BUB1B; CENPF; ARHGAP11A; KIF18B; TDGF1; GPSM2; DEPDC1; SGOL1; WDHD1;
HUVEC	78	13061	88.6364	1.30503	5.30956e-06	0.0045025	0.00150083	0.00833743	NDC80; DLGAP5; KIF23; LMNB1; KIF18A; RAD54L; RRM2; KIF14; CENPE; ECT2; KIAA1524; FANCI; TOPBP1; KIF11; LEFTY2; CLEC10A; CDC45; HELLS; XRCC2; GTSE1; KIFC1; PRC1; SKA1; CENPL; DTL; FAM65B; KIF20A; MCM10; CKAP2L; NCAPG2; ASPM; MRPL48; ESCO2; E2F2; PLCL2; FANCB; TOP2A; NUSAP1; UHRF1; PRR11; STIL; KIF2C; CENPK; TPX2; FANCD2; MKI67; BUB1; TTK; EXO1; SKA3; TROAP; CENPA; DEPDC1B; ZWINT; FRMD4A; WDR62; RX…
Tonsils	39	7274	44.3182	1.17179	0.125858	1	1	1	DLGAP5; KIF23; LMNB1; FOXP4; CDK1; TOPBP1; KIF11; LEFTY2; CLEC10A; CDC45; HELLS; DTL; NCAPG2; ASPM; CDKN3; E2F2; FANCB; TOP2A; PRR11; KIF2C; FANCD2; MKI67; BUB1; TTK; CENPA; ZWINT; RSU1; RXFP1; FOXM1; UBE2T; BUB1B; CENPF; SGOL2; KIF18B; TDGF1; GPSM2; DEPDC1; SGOL1; WDHD1;
Jurkat A3	39	4200	44.3182	2.02943	2.05944e-06	0.0017464	0.0008732	0.0048508	NDC80; KIF18A; RRM2; C9orf40; ECT2; KIAA1524; FANCI; CDK1; TOPBP1; HELLS; PRC1; SKA1; MCM10; CKAP2L; NCAPG2; ASPM; MRPL48; E2F2; PLCL2; NUSAP1; UHRF1; CENPK; TPX2; FANCD2; MKI67; BUB1; GINS1; DEPDC1B; WDR62; RSU1; RAD51AP1; UBE2T; ANLN; CDCA8; SGOL2; ARHGAP11A; DEPDC1; SGOL1; SPC25;
Rectum	35	7113	39.7727	1.07544	0.330362	1	1	1	DLGAP5; KIF23; LMNB1; FOXP4; CDK1; TOPBP1; KIF11; LEFTY2; CDC45; HELLS; FAM65B; NCAPG2; ASPM; CDKN3; TOP2A; PRR11; KIF2C; TPX2; FANCD2; MKI67; BUB1; TTK; CENPA; ZWINT; RXFP1; FOXM1; UBE2T; BUB1B; CENPF; SGOL2; KIF18B; GPSM2; DEPDC1; SGOL1; WDHD1;
Liver	53	11680	60.2273	0.991658	0.585148	1	1	1	NDC80; KIF23; LMNB1; KIF18A; RAD54L; RRM2; CENPE; KIAA1524; FOXP4; FANCI; CDK1; TOPBP1; KIF11; LEFTY2; CLEC10A; CDC45; HELLS; KIFC1; SKA1; DTL; FAM65B; MCM10; CKAP2L; NCAPG2; ASPM; CDKN3; ESCO2; FANCB; TOP2A; KIF2C; TPX2; FANCD2; MKI67; BUB1; TTK; EXO1; SKA3; CENPA; ZWINT; FRMD4A; RSU1; FOXM1; RAD51AP1; BUB1B; ANLN; CENPF; QSOX1; SGOL2; ARHGAP11A; KIF18B; GPSM2; DEPDC1; SGOL1;
CD4	3	1901	3.40909	0.345963	0.994114	1	1	1	LMNB1; MRPL48; RSU1;
Skeletal muscles	36	9060	40.9091	0.868444	0.899343	1	1	1	DLGAP5; KIF23; LMNB1; RRM2; FOXP4; TOPBP1; KIF11; LEFTY2; DTL; NCAPG2; ASPM; MRPL48; CDKN3; UHRF1; PRR11; KIF2C; TPX2; FANCD2; BUB1; TTK; EXO1; CENPA; ZWINT; FRMD4A; RSU1; RXFP1; TRIM45; TICRR; FOXM1; BUB1B; CENPF; QSOX1; ARHGAP11A; KIF18B; GPSM2; SGOL1;
H293	50	6792	56.8182	1.60881	3.00529e-05	0.0254848	0.00424747	0.0235955	NDC80; DLGAP5; KIF23; LMNB1; RRM2; KIF14; C9orf40; KIAA1524; FOXP4; FANCI; CDK1; TOPBP1; KIF11; CDC45; HELLS; GTSE1; KIFC1; PRC1; KIF20A; NCAPG2; ASPM; MRPL48; TOP2A; NUSAP1; UHRF1; PRR11; KIF2C; TPX2; FANCD2; MKI67; TTK; SKA3; GINS1; TROAP; DEPDC1B; ZWINT; WDR62; RSU1; FOXM1; RAD51AP1; UBE2T; BUB1B; ANLN; CDCA8; QSOX1; SGOL2; DEPDC1; SPC25; WDHD1; BARD1;
Prostate	34	7923	38.6364	0.937916	0.72376	1	1	1	DLGAP5; KIF23; LMNB1; FOXP4; CDK1; TOPBP1; KIF11; LEFTY2; CDC45; DTL; FAM65B; NCAPG2; ASPM; CDKN3; FANCB; TOP2A; PRR11; KIF2C; MKI67; BUB1; TTK; EXO1; ZWINT; RXFP1; FOXM1; UBE2T; BUB1B; CENPF; QSOX1; KIF18B; GPSM2; DEPDC1; SGOL1; WDHD1;
Jurkat	13	2869	14.7727	0.990815	0.561342	1	1	1	LMNB1; CDK1; CDC45; KIFC1; NCAPG2; KIF2C; FANCD2; GINS1; TROAP; WDR62; RSU1; SPC25; WDHD1;
Bone marrow	40	7808	45.4545	1.11963	0.205525	1	1	1	DLGAP5; KIF23; LMNB1; CENPE; FOXP4; CDK1; TOPBP1; KIF11; LEFTY2; CLEC10A; CDC45; HELLS; KIFC1; DTL; KIF20A; NCAPG2; ASPM; CDKN3; E2F2; TOP2A; UHRF1; STIL; KIF2C; TPX2; MKI67; BUB1; TTK; EXO1; TROAP; CENPA; ZWINT; RSU1; FOXM1; BUB1B; CENPF; QSOX1; KIF18B; TDGF1; GPSM2; SGOL1;
Lateral ventricle	31	6620	35.2273	1.02351	0.476951	1	1	1	KIF23; LMNB1; FOXP4; CDK1; TOPBP1; KIF11; LEFTY2; CLEC10A; CDC45; HELLS; NCAPG2; ASPM; CDKN3; E2F2; TOP2A; PRR11; KIF2C; TPX2; MKI67; BUB1; TTK; ZWINT; RXFP1; FOXM1; UBE2T; BUB1B; CENPF; KIF18B; GPSM2; DEPDC1; SGOL1;
Colorectal cancer	38	7513	43.1818	1.10543	0.246052	1	1	1	DLGAP5; KIF23; LMNB1; FOXP4; CDK1; TOPBP1; KIF11; LEFTY2; CDC45; HELLS; DTL; FAM65B; NCAPG2; ASPM; CDKN3; E2F2; FANCB; TOP2A; PRR11; KIF2C; TPX2; FANCD2; MKI67; BUB1; TTK; CENPA; ZWINT; RXFP1; FOXM1; UBE2T; BUB1B; CENPF; SGOL2; KIF18B; GPSM2; DEPDC1; SGOL1; WDHD1;
Gall bladder	33	7295	37.5	0.988706	0.573701	1	1	1	DLGAP5; KIF23; LMNB1; FOXP4; TOPBP1; KIF11; LEFTY2; CDC45; DTL; FAM65B; NCAPG2; ASPM; CDKN3; E2F2; FANCB; TOP2A; KIF2C; TPX2; MKI67; BUB1; TTK; CENPA; ZWINT; RSU1; RXFP1; FOXM1; UBE2T; BUB1B; CENPF; KIF18B; GPSM2; DEPDC1; SGOL1;
Plasma	63	11971	71.5909	1.15008	0.0424984	1	1	1	NDC80; DLGAP5; KIF23; LMNB1; KIF18A; RRM2; KIF14; C9orf40; CENPE; KIAA1524; FOXP4; FANCI; CDK1; TOPBP1; KIF11; CDC45; HELLS; GTSE1; KIFC1; C2orf69; FAM65B; KIF20A; MCM10; CKAP2L; NCAPG2; ASPM; ESCO2; E2F2; PLCL2; FANCB; TOP2A; STIL; CENPK; TPX2; FANCD2; MKI67; BUB1; TTK; EXO1; SKA3; TROAP; CENPA; DEPDC1B; FRMD4A; WDR62; RSU1; E2F8; TRIM45; TICRR; FOXM1; RAD51AP1; BUB1B; ANLN; CENPF; CDCA8; QSOX1;…
Malignant carcinoid	34	7081	38.6364	1.04944	0.400642	1	1	1	DLGAP5; KIF23; LMNB1; FOXP4; CDK1; TOPBP1; KIF11; LEFTY2; CDC45; DTL; NCAPG2; CDKN3; E2F2; FANCB; TOP2A; PRR11; KIF2C; TPX2; FANCD2; MKI67; BUB1; TTK; CENPA; ZWINT; FOXM1; UBE2T; BUB1B; CENPF; SGOL2; KIF18B; GPSM2; DEPDC1; SGOL1; WDHD1;
Ascites cancer cell	6	3509	6.81818	0.374229	0.999435	1	1	1	LMNB1; PLCL2; TPX2; MKI67; QSOX1; WDHD1;
Endometrial cancer	35	7460	39.7727	1.02542	0.465204	1	1	1	DLGAP5; KIF23; LMNB1; FOXP4; CDK1; TOPBP1; KIF11; LEFTY2; CDC45; HELLS; DTL; FAM65B; NCAPG2; ASPM; CDKN3; FANCB; TOP2A; PRR11; KIF2C; TPX2; MKI67; BUB1; TTK; CENPA; ZWINT; RSU1; FOXM1; UBE2T; BUB1B; CENPF; KIF18B; GPSM2; DEPDC1; SGOL1; WDHD1;
Lung cancer	36	7435	40.9091	1.05825	0.370336	1	1	1	DLGAP5; KIF23; LMNB1; FOXP4; CDK1; TOPBP1; KIF11; LEFTY2; CDC45; HELLS; NCAPG2; ASPM; CDKN3; E2F2; FANCB; TOP2A; PRR11; KIF2C; TPX2; FANCD2; MKI67; BUB1; TTK; CENPA; ZWINT; RXFP1; FOXM1; UBE2T; BUB1B; CENPF; SGOL2; KIF18B; GPSM2; DEPDC1; SGOL1; WDHD1;
HCT116	11	2651	12.5	0.907452	0.683285	1	1	1	LMNB1; RRM2; FANCI; CDK1; KIF11; ASPM; TOP2A; UHRF1; KIF2C; MKI67; RSU1;
PC3	4	1294	4.54545	0.677102	0.851588	1	1	1	KIF23; LMNB1; CDC45; QSOX1;
MicroProt	3	440	3.40909	1.49469	0.327007	1	1	1	C9orf40; FANCI; UHRF1;
Epididymis	32	7090	36.3636	0.986476	0.579207	1	1	1	DLGAP5; KIF23; LMNB1; FOXP4; CDK1; TOPBP1; KIF11; LEFTY2; CDC45; DTL; NCAPG2; ASPM; CDKN3; E2F2; PRR11; KIF2C; TPX2; FANCD2; MKI67; BUB1; TTK; CENPA; ZWINT; RXFP1; FOXM1; UBE2T; BUB1B; CENPF; KIF18B; GPSM2; DEPDC1; SGOL1;
Cerebellum	32	7633	36.3636	0.916299	0.771996	1	1	1	KIF23; LMNB1; KIAA1524; FOXP4; FANCI; TOPBP1; KIF11; LEFTY2; CLEC10A; CDC45; NCAPG2; ASPM; CDKN3; E2F2; FANCB; TOP2A; PRR11; KIF2C; TPX2; BUB1; TTK; ZWINT; FRMD4A; RXFP1; FOXM1; UBE2T; BUB1B; CENPF; KIF18B; GPSM2; DEPDC1; SGOL1;
Nasopharynx	35	6904	39.7727	1.108	0.256887	1	1	1	DLGAP5; KIF23; LMNB1; FOXP4; CDK1; TOPBP1; KIF11; LEFTY2; CLEC10A; CDC45; DTL; FAM65B; NCAPG2; ASPM; CDKN3; E2F2; TOP2A; PRR11; KIF2C; TPX2; MKI67; BUB1; TTK; CENPA; ZWINT; RSU1; RXFP1; FOXM1; BUB1B; CENPF; KIF18B; GPSM2; DEPDC1; SGOL1; WDHD1;
global_SCX_fractionated	3	2476	3.40909	0.265621	0.999484	1	1	1	LMNB1; CDK1; RSU1;
Hippocampus	31	7355	35.2273	0.921226	0.754726	1	1	1	KIF23; LMNB1; KIAA1524; FOXP4; FANCI; CDK1; TOPBP1; KIF11; CLEC10A; CDC45; HELLS; NCAPG2; ASPM; CDKN3; E2F2; PRR11; KIF2C; TPX2; MKI67; BUB1; TTK; CENPA; ZWINT; FRMD4A; FOXM1; BUB1B; CENPF; KIF18B; GPSM2; DEPDC1; SGOL1;
HeLa	46	5789	52.2727	1.73658	1.11605e-05	0.00946413	0.00236603	0.0131438	NDC80; DLGAP5; KIF23; LMNB1; KIF18A; KIF14; CENPE; ECT2; KIAA1524; FANCI; CDK1; TOPBP1; KIF11; HELLS; GTSE1; KIFC1; PRC1; SKA1; KIF20A; MCM10; CKAP2L; NCAPG2; ASPM; ESCO2; TOP2A; NUSAP1; KIF2C; CENPK; TPX2; FANCD2; MKI67; TTK; SKA3; WDR62; RSU1; TICRR; RAD51AP1; UBE2T; ANLN; CENPF; QSOX1; SGOL2; ARHGAP11A; SPC25; WDHD1; BARD1;
Malignant lymphoma	36	6586	40.9091	1.19467	0.114555	1	1	1	DLGAP5; KIF23; LMNB1; FOXP4; CDK1; TOPBP1; KIF11; LEFTY2; CDC45; HELLS; DTL; FAM65B; NCAPG2; ASPM; CDKN3; TOP2A; PRR11; KIF2C; TPX2; FANCD2; MKI67; BUB1; TTK; CENPA; ZWINT; FOXM1; UBE2T; BUB1B; CENPF; SGOL2; KIF18B; TDGF1; GPSM2; DEPDC1; SGOL1; WDHD1;
Prostate cancer	36	7214	40.9091	1.09067	0.289462	1	1	1	DLGAP5; KIF23; LMNB1; FOXP4; CDK1; TOPBP1; KIF11; LEFTY2; CDC45; HELLS; FAM65B; NCAPG2; ASPM; CDKN3; FANCB; TOP2A; PRR11; KIF2C; TPX2; FANCD2; MKI67; BUB1; TTK; CENPA; ZWINT; RSU1; FOXM1; UBE2T; BUB1B; CENPF; SGOL2; KIF18B; GPSM2; DEPDC1; SGOL1; WDHD1;
Skin	38	7292	43.1818	1.13893	0.181135	1	1	1	DLGAP5; KIF23; LMNB1; KIF14; CENPE; FOXP4; CDK1; TOPBP1; KIF11; CLEC10A; CDC45; HELLS; DTL; NCAPG2; CDKN3; E2F2; FANCB; TOP2A; PRR11; TPX2; FANCD2; MKI67; BUB1; TTK; CENPA; ZWINT; RSU1; RXFP1; TICRR; FOXM1; UBE2T; BUB1B; CENPF; SGOL2; KIF18B; GPSM2; SGOL1; WDHD1;
Placenta	48	10894	54.5455	0.962923	0.695144	1	1	1	DLGAP5; KIF23; LMNB1; RRM2; FOXP4; CDK1; TOPBP1; KIF11; LEFTY2; CDC45; HELLS; DTL; FAM65B; KIF20A; NCAPG2; ASPM; MRPL48; CDKN3; ESCO2; E2F2; PLCL2; FANCB; TOP2A; UHRF1; KIF2C; TPX2; FANCD2; MKI67; BUB1; TTK; EXO1; TROAP; CENPA; DEPDC1B; ZWINT; RSU1; RXFP1; FOXM1; UBE2T; BUB1B; CENPF; QSOX1; ARHGAP11A; KIF18B; GPSM2; DEPDC1; SGOL1; WDHD1;
Lung	42	9992	47.7273	0.918644	0.816916	1	1	1	DLGAP5; KIF23; LMNB1; RRM2; FOXP4; FANCI; CDK1; TOPBP1; KIF11; LEFTY2; CDC45; HELLS; DTL; FAM65B; NCAPG2; ASPM; CDKN3; E2F2; TOP2A; UHRF1; PRR11; KIF2C; TPX2; FANCD2; MKI67; BUB1; TTK; EXO1; CENPA; ZWINT; FRMD4A; RSU1; RXFP1; FOXM1; UBE2T; BUB1B; CENPF; QSOX1; ARHGAP11A; KIF18B; GPSM2; SGOL1;
Cerebral cortex	28	7099	31.8182	0.86211	0.865747	1	1	1	KIF23; LMNB1; FOXP4; CDK1; TOPBP1; KIF11; CLEC10A; HELLS; NCAPG2; ASPM; CDKN3; E2F2; FANCB; TOP2A; PRR11; KIF2C; TPX2; MKI67; BUB1; TTK; ZWINT; FOXM1; BUB1B; CENPF; KIF18B; GPSM2; DEPDC1; SGOL1;
Ovarian cancer	38	7644	43.1818	1.08649	0.289472	1	1	1	DLGAP5; KIF23; LMNB1; FOXP4; CDK1; TOPBP1; KIF11; LEFTY2; CDC45; HELLS; DTL; FAM65B; NCAPG2; ASPM; CDKN3; FANCB; TOP2A; PRR11; KIF2C; TPX2; FANCD2; MKI67; BUB1; TTK; CENPA; ZWINT; RSU1; RXFP1; FOXM1; UBE2T; BUB1B; CENPF; SGOL2; KIF18B; GPSM2; DEPDC1; SGOL1; WDHD1;
Kidney	45	10256	51.1364	0.95891	0.69934	1	1	1	DLGAP5; KIF23; LMNB1; RRM2; KIAA1524; FOXP4; FANCI; CDK1; TOPBP1; KIF11; LEFTY2; CDC45; CENPL; FAM65B; NCAPG2; ASPM; CDKN3; E2F2; FANCB; TOP2A; UHRF1; PRR11; KIF2C; TPX2; FANCD2; MKI67; BUB1; TTK; EXO1; CENPA; ZWINT; FRMD4A; RSU1; RXFP1; FOXM1; UBE2T; BUB1B; CENPF; QSOX1; ARHGAP11A; KIF18B; TDGF1; GPSM2; DEPDC1; SGOL1;
H1688	3	1007	3.40909	0.653101	0.846201	1	1	1	LMNB1; TOP2A; QSOX1;
Sy5y	12	2490	13.6364	1.05388	0.470993	1	1	1	NDC80; LMNB1; PRC1; SKA1; ASPM; NUSAP1; KIF2C; CENPK; MKI67; SKA3; GINS1; UBE2T;
Duodenum	35	7275	39.7727	1.05149	0.391957	1	1	1	DLGAP5; KIF23; LMNB1; FOXP4; CDK1; TOPBP1; KIF11; LEFTY2; CDC45; HELLS; FAM65B; NCAPG2; ASPM; CDKN3; FANCB; TOP2A; PRR11; KIF2C; TPX2; FANCD2; MKI67; BUB1; TTK; CENPA; ZWINT; FOXM1; UBE2T; BUB1B; CENPF; SGOL2; KIF18B; GPSM2; DEPDC1; SGOL1; WDHD1;
Bronchus	33	6923	37.5	1.04183	0.423815	1	1	1	DLGAP5; KIF23; LMNB1; FOXP4; CDK1; TOPBP1; KIF11; LEFTY2; CLEC10A; CDC45; HELLS; DTL; FAM65B; NCAPG2; ASPM; CDKN3; FANCB; TOP2A; PRR11; KIF2C; TPX2; MKI67; BUB1; TTK; CENPA; ZWINT; RXFP1; FOXM1; BUB1B; CENPF; KIF18B; GPSM2; DEPDC1;
Brain	19	7290	21.5909	0.569772	0.999668	1	1	1	LMNB1; RRM2; KIAA1524; FANCI; CDK1; TOPBP1; KIF11; XRCC2; GTSE1; ASPM; PLCL2; FANCD2; EXO1; FRMD4A; RSU1; RXFP1; TRIM45; QSOX1; ARHGAP11A;
Stomach	39	8044	44.3182	1.05962	0.355445	1	1	1	DLGAP5; KIF23; LMNB1; FOXP4; CDK1; TOPBP1; KIF11; LEFTY2; CDC45; HELLS; FAM65B; NCAPG2; ASPM; CDKN3; E2F2; FANCB; TOP2A; UHRF1; PRR11; KIF2C; TPX2; FANCD2; MKI67; BUB1; TTK; EXO1; TROAP; CENPA; ZWINT; FOXM1; UBE2T; BUB1B; CENPF; SGOL2; KIF18B; GPSM2; DEPDC1; SGOL1; WDHD1;
Pancreas	43	9936	48.8636	0.945812	0.73733	1	1	1	KIF23; LMNB1; RRM2; FOXP4; FANCI; CDK1; TOPBP1; KIF11; LEFTY2; CLEC10A; CDC45; DTL; FAM65B; NCAPG2; ASPM; CDKN3; E2F2; FANCB; TOP2A; PRR11; KIF2C; TPX2; FANCD2; MKI67; BUB1; TTK; EXO1; CENPA; ZWINT; FRMD4A; RSU1; TRIM45; FOXM1; UBE2T; BUB1B; CENPF; QSOX1; ARHGAP11A; KIF18B; TDGF1; GPSM2; DEPDC1; SGOL1;
Lymph nodes	34	6700	38.6364	1.10912	0.26007	1	1	1	DLGAP5; KIF23; LMNB1; FOXP4; CDK1; TOPBP1; KIF11; LEFTY2; CLEC10A; CDC45; HELLS; DTL; KIF20A; NCAPG2; ASPM; TOP2A; KIF2C; MKI67; BUB1; TTK; EXO1; TROAP; CENPA; ZWINT; RSU1; FOXM1; UBE2T; BUB1B; CENPF; KIF18B; TDGF1; GPSM2; SGOL1; WDHD1;
H358	8	1489	9.09091	1.17539	0.372272	1	1	1	LMNB1; RRM2; CDK1; PRC1; TOP2A; TPX2; QSOX1; WDHD1;
Fallopian tubes	32	6677	36.3636	1.04749	0.411883	1	1	1	DLGAP5; KIF23; LMNB1; FOXP4; CDK1; TOPBP1; KIF11; CDC45; HELLS; FAM65B; NCAPG2; ASPM; CDKN3; TOP2A; KIF2C; TPX2; MKI67; BUB1; TTK; CENPA; ZWINT; RSU1; FOXM1; UBE2T; BUB1B; CENPF; SGOL2; KIF18B; GPSM2; DEPDC1; SGOL1; WDHD1;
Head & neck cancer	37	7062	42.0455	1.14509	0.176573	1	1	1	DLGAP5; KIF23; LMNB1; FOXP4; CDK1; TOPBP1; KIF11; LEFTY2; CDC45; HELLS; DTL; NCAPG2; ASPM; CDKN3; E2F2; FANCB; TOP2A; PRR11; KIF2C; TPX2; FANCD2; MKI67; BUB1; TTK; CENPA; ZWINT; RXFP1; FOXM1; UBE2T; BUB1B; CENPF; SGOL2; KIF18B; GPSM2; DEPDC1; SGOL1; WDHD1;
Pancreatic cancer	40	8316	45.4545	1.05124	0.376146	1	1	1	DLGAP5; KIF23; LMNB1; FOXP4; CDK1; TOPBP1; KIF11; LEFTY2; CDC45; HELLS; DTL; FAM65B; NCAPG2; ASPM; CDKN3; FANCB; TOP2A; PRR11; KIF2C; TPX2; FANCD2; MKI67; BUB1; TTK; SKA3; CENPA; ZWINT; RSU1; RXFP1; FOXM1; UBE2T; BUB1B; CENPF; QSOX1; SGOL2; KIF18B; GPSM2; DEPDC1; SGOL1; WDHD1;
BT474	2	558	2.27273	0.787049	0.728743	1	1	1	LMNB1; QSOX1;
Seminal vesicle	28	6620	31.8182	0.924489	0.732681	1	1	1	KIF23; LMNB1; FOXP4; TOPBP1; KIF11; CDC45; NCAPG2; ASPM; CDKN3; E2F2; FANCB; TOP2A; PRR11; KIF2C; TPX2; FANCD2; MKI67; BUB1; TTK; ZWINT; RXFP1; FOXM1; UBE2T; BUB1B; CENPF; KIF18B; GPSM2; SGOL1;
Urinary bladder	33	7054	37.5	1.02248	0.476708	1	1	1	DLGAP5; KIF23; LMNB1; FOXP4; CDK1; TOPBP1; KIF11; LEFTY2; CDC45; NCAPG2; ASPM; CDKN3; FANCB; TOP2A; PRR11; KIF2C; TPX2; FANCD2; MKI67; BUB1; TTK; CENPA; ZWINT; RXFP1; FOXM1; UBE2T; BUB1B; CENPF; KIF18B; GPSM2; DEPDC1; SGOL1; WDHD1;
K-562	19	2513	21.5909	1.65286	0.0177818	1	1	1	NDC80; DLGAP5; LMNB1; RRM2; KIF14; FANCI; CDK1; KIF11; KIFC1; FAM65B; MRPL48; TOP2A; KIF2C; FANCD2; MKI67; RSU1; CENPF; SPC25; WDHD1;
Salivary glands	25	6607	28.4091	0.827097	0.903099	1	1	1	KIF23; LMNB1; FOXP4; TOPBP1; KIF11; LEFTY2; FAM65B; NCAPG2; ASPM; E2F2; FANCB; PRR11; KIF2C; MKI67; BUB1; TTK; ZWINT; RXFP1; FOXM1; BUB1B; CENPF; KIF18B; GPSM2; DEPDC1; SGOL1;
Testis	53	10269	60.2273	1.12792	0.118812	1	1	1	DLGAP5; KIF23; LMNB1; RRM2; FOXP4; FANCI; CDK1; TOPBP1; KIF11; LEFTY2; CLEC10A; CDC45; HELLS; XRCC2; DTL; FAM65B; KIF20A; NCAPG2; ASPM; CDKN3; E2F2; FANCB; TOP2A; UHRF1; PRR11; KIF2C; TPX2; FANCD2; MKI67; BUB1; TTK; EXO1; GINS1; TROAP; CENPA; ZWINT; FRMD4A; RSU1; RXFP1; FOXM1; RAD51AP1; UBE2T; BUB1B; CENPF; QSOX1; SGOL2; ARHGAP11A; KIF18B; GPSM2; DEPDC1; SGOL1; WDHD1; BARD1;
MDA231	1	336	1.13636	0.656775	0.788756	1	1	1	QSOX1;
Urothelial cancer	38	7521	43.1818	1.10425	0.248605	1	1	1	DLGAP5; KIF23; LMNB1; FOXP4; CDK1; TOPBP1; KIF11; LEFTY2; CDC45; HELLS; DTL; FAM65B; NCAPG2; ASPM; CDKN3; E2F2; FANCB; TOP2A; PRR11; KIF2C; TPX2; FANCD2; MKI67; BUB1; TTK; CENPA; ZWINT; RXFP1; FOXM1; UBE2T; BUB1B; CENPF; SGOL2; KIF18B; GPSM2; DEPDC1; SGOL1; WDHD1;
R	13	1948	14.7727	1.45926	0.105849	1	1	1	RRM2; CDK1; KIF11; CDC45; KIFC1; NCAPG2; TOP2A; KIF2C; TPX2; MKI67; GINS1; RSU1; WDHD1;
Soft tissue	32	6969	36.3636	1.0036	0.53062	1	1	1	DLGAP5; KIF23; LMNB1; FOXP4; CDK1; TOPBP1; KIF11; LEFTY2; CDC45; DTL; NCAPG2; ASPM; E2F2; TOP2A; PRR11; KIF2C; TPX2; BUB1; TTK; CENPA; ZWINT; RSU1; RXFP1; FOXM1; UBE2T; BUB1B; CENPF; KIF18B; GPSM2; DEPDC1; SGOL1; WDHD1;
Testis cancer	37	7248	42.0455	1.1157	0.230121	1	1	1	DLGAP5; KIF23; LMNB1; FOXP4; CDK1; TOPBP1; KIF11; LEFTY2; CDC45; HELLS; DTL; FAM65B; NCAPG2; ASPM; CDKN3; E2F2; FANCB; TOP2A; PRR11; KIF2C; TPX2; FANCD2; MKI67; BUB1; TTK; CENPA; ZWINT; FOXM1; UBE2T; BUB1B; CENPF; SGOL2; KIF18B; GPSM2; DEPDC1; SGOL1; WDHD1;
Neutrophil	15	2031	17.0455	1.61479	0.0417831	1	1	1	KIF23; LMNB1; FOXP4; TOPBP1; GTSE1; KIFC1; PRC1; TOP2A; NUSAP1; UHRF1; TPX2; MKI67; RSU1; ANLN; QSOX1;
CD8	25	3327	28.4091	1.64251	0.00653581	1	0.692796	1	NDC80; DLGAP5; LMNB1; RRM2; KIF14; FANCI; CDK1; KIF11; HELLS; KIFC1; PRC1; FAM65B; NCAPG2; MRPL48; TOP2A; KIF2C; TPX2; FANCD2; MKI67; RSU1; RAD51AP1; ANLN; QSOX1; SPC25; WDHD1;
Stomach cancer	36	7399	40.9091	1.0634	0.356686	1	1	1	DLGAP5; KIF23; LMNB1; FOXP4; CDK1; TOPBP1; KIF11; LEFTY2; CDC45; HELLS; FAM65B; NCAPG2; ASPM; CDKN3; FANCB; TOP2A; PRR11; KIF2C; TPX2; FANCD2; MKI67; BUB1; TTK; CENPA; ZWINT; RSU1; FOXM1; UBE2T; BUB1B; CENPF; SGOL2; KIF18B; GPSM2; DEPDC1; SGOL1; WDHD1;
Skin cancer	39	7029	44.3182	1.21263	0.08115	1	1	1	DLGAP5; KIF23; LMNB1; FOXP4; CDK1; TOPBP1; KIF11; LEFTY2; CLEC10A; CDC45; HELLS; DTL; NCAPG2; ASPM; CDKN3; E2F2; FANCB; TOP2A; PRR11; KIF2C; TPX2; FANCD2; MKI67; BUB1; TTK; CENPA; ZWINT; RSU1; RXFP1; FOXM1; UBE2T; BUB1B; CENPF; SGOL2; KIF18B; GPSM2; DEPDC1; SGOL1; WDHD1;
Adrenal glands	32	7554	36.3636	0.925882	0.747505	1	1	1	KIF23; LMNB1; FOXP4; TOPBP1; KIF11; LEFTY2; CLEC10A; DTL; FAM65B; NCAPG2; ASPM; CDKN3; E2F2; FANCB; TOP2A; PRR11; TPX2; MKI67; BUB1; TTK; EXO1; CENPA; ZWINT; RSU1; RXFP1; FOXM1; BUB1B; CENPF; KIF18B; GPSM2; DEPDC1; SGOL1;
TOV112D	4	1276	4.54545	0.686654	0.843782	1	1	1	LMNB1; CDK1; MKI67; QSOX1;
LNCaP	3	1455	3.40909	0.45201	0.966963	1	1	1	LMNB1; QSOX1; GPSM2;
Corpus, uterine	33	6997	37.5	1.03081	0.453622	1	1	1	DLGAP5; KIF23; LMNB1; FOXP4; CDK1; TOPBP1; KIF11; LEFTY2; CDC45; HELLS; DTL; FAM65B; NCAPG2; ASPM; CDKN3; TOP2A; PRR11; KIF2C; TPX2; MKI67; BUB1; TTK; CENPA; ZWINT; RSU1; FOXM1; BUB1B; CENPF; SGOL2; KIF18B; GPSM2; SGOL1; WDHD1;
Appendix	36	7004	40.9091	1.12337	0.220781	1	1	1	DLGAP5; KIF23; LMNB1; FOXP4; CDK1; TOPBP1; KIF11; LEFTY2; CDC45; HELLS; DTL; FAM65B; NCAPG2; ASPM; FANCB; TOP2A; PRR11; KIF2C; TPX2; MKI67; BUB1; TTK; CENPA; ZWINT; RXFP1; FOXM1; UBE2T; BUB1B; CENPF; SGOL2; KIF18B; TDGF1; GPSM2; DEPDC1; SGOL1; WDHD1;
Erythrocytes	3	1539	3.40909	0.427339	0.97582	1	1	1	C9orf40; GINS1; RSU1;
HTB75	3	1277	3.40909	0.515015	0.937434	1	1	1	LMNB1; MKI67; QSOX1;
Smooth muscle cells	25	5124	28.4091	1.06648	0.393038	1	1	1	DLGAP5; KIF23; LMNB1; FOXP4; TOPBP1; KIF11; LEFTY2; DTL; NCAPG2; ASPM; E2F2; TPX2; FANCD2; MKI67; BUB1; TTK; ZWINT; RSU1; FOXM1; BUB1B; CENPF; KIF18B; GPSM2; DEPDC1; SGOL1;
Gastric juice	1	243	1.13636	0.908123	0.674259	1	1	1	QSOX1;
Urine	14	3267	15.9091	0.93699	0.650258	1	1	1	LMNB1; KIF14; CENPE; CDK1; FAM65B; MCM10; TOP2A; SKA3; TROAP; RSU1; E2F8; QSOX1; KIF18B; WDHD1;
Heart	17	5507	19.3182	0.674895	0.983194	1	1	1	LMNB1; RRM2; FANCI; TOPBP1; CDC45; KIF20A; UHRF1; FANCD2; MKI67; EXO1; FRMD4A; RXFP1; TRIM45; FOXM1; QSOX1; ARHGAP11A; GPSM2;
Amygdala	3	1204	3.40909	0.54624	0.919497	1	1	1	KIAA1524; FANCI; FRMD4A;
Thyroid gland	29	7306	32.9545	0.867591	0.861688	1	1	1	KIF23; LMNB1; FOXP4; TOPBP1; KIF11; LEFTY2; CDC45; DTL; FAM65B; NCAPG2; ASPM; CDKN3; E2F2; TOP2A; KIF2C; TPX2; BUB1; TTK; EXO1; CENPA; ZWINT; RSU1; FOXM1; BUB1B; CENPF; KIF18B; GPSM2; DEPDC1; SGOL1;
H460	3	736	3.40909	0.893573	0.659884	1	1	1	LMNB1; MKI67; QSOX1;
Heart muscle	25	6191	28.4091	0.882673	0.808631	1	1	1	KIF23; LMNB1; FOXP4; TOPBP1; KIF11; LEFTY2; CDC45; FAM65B; NCAPG2; ASPM; CDKN3; PRR11; KIF2C; FANCD2; MKI67; BUB1; TTK; ZWINT; RSU1; FOXM1; BUB1B; CENPF; KIF18B; GPSM2; SGOL1;
B Cell	4	2254	4.54545	0.388719	0.994285	1	1	1	LMNB1; MKI67; GINS1; RSU1;
Spinal cord	5	1465	5.68182	0.747213	0.809863	1	1	1	KIAA1524; FANCI; EXO1; FRMD4A; BUB1B;
Malignant glioma	36	7169	40.9091	1.09752	0.27399	1	1	1	DLGAP5; KIF23; LMNB1; FOXP4; CDK1; TOPBP1; KIF11; LEFTY2; CDC45; HELLS; DTL; FAM65B; NCAPG2; ASPM; CDKN3; E2F2; FANCB; TOP2A; KIF2C; TPX2; FANCD2; MKI67; BUB1; TTK; CENPA; ZWINT; FOXM1; UBE2T; BUB1B; CENPF; SGOL2; KIF18B; GPSM2; DEPDC1; SGOL1; WDHD1;
Cervical cancer	38	7426	43.1818	1.11838	0.219179	1	1	1	DLGAP5; KIF23; LMNB1; FOXP4; CDK1; TOPBP1; KIF11; LEFTY2; CLEC10A; CDC45; HELLS; DTL; FAM65B; NCAPG2; ASPM; CDKN3; FANCB; TOP2A; PRR11; KIF2C; TPX2; FANCD2; MKI67; BUB1; TTK; CENPA; ZWINT; RXFP1; FOXM1; UBE2T; BUB1B; CENPF; SGOL2; KIF18B; GPSM2; DEPDC1; SGOL1; WDHD1;
Malignant melanoma	38	7459	43.1818	1.11343	0.229178	1	1	1	DLGAP5; KIF23; LMNB1; FOXP4; CDK1; TOPBP1; KIF11; LEFTY2; CDC45; HELLS; DTL; FAM65B; NCAPG2; ASPM; CDKN3; FANCB; TOP2A; PRR11; KIF2C; TPX2; FANCD2; MKI67; BUB1; TTK; CENPA; ZWINT; RSU1; RXFP1; FOXM1; UBE2T; BUB1B; CENPF; SGOL2; KIF18B; GPSM2; DEPDC1; SGOL1; WDHD1;
Oesophagus	5	921	5.68182	1.18856	0.414098	1	1	1	CDK1; FANCB; TOP2A; MKI67; WDHD1;
Embryonal carcinoma cells	4	1232	4.54545	0.711177	0.823275	1	1	1	HELLS; KIFC1; KIF2C; BUB1B;
ES2	17	3527	19.3182	1.05377	0.449079	1	1	1	NDC80; LMNB1; KIAA1524; CDK1; KIF11; KIFC1; TOP2A; NUSAP1; TPX2; MKI67; GINS1; RSU1; TICRR; ANLN; QSOX1; GPSM2; WDHD1;
Ovary	36	8592	40.9091	0.915748	0.793647	1	1	1	DLGAP5; KIF23; LMNB1; RRM2; KIAA1524; FOXP4; FANCI; CDK1; TOPBP1; KIF11; LEFTY2; CDC45; DTL; FAM65B; NCAPG2; ASPM; UHRF1; KIF2C; MKI67; BUB1; TTK; EXO1; TROAP; CENPA; ZWINT; FRMD4A; RSU1; RXFP1; FOXM1; BUB1B; CENPF; ARHGAP11A; KIF18B; GPSM2; SGOL1; WDHD1;
Liver cancer	39	7697	44.3182	1.10739	0.236418	1	1	1	DLGAP5; KIF23; LMNB1; FOXP4; CDK1; TOPBP1; KIF11; LEFTY2; CLEC10A; CDC45; HELLS; DTL; FAM65B; NCAPG2; ASPM; CDKN3; E2F2; FANCB; TOP2A; PRR11; KIF2C; TPX2; FANCD2; MKI67; BUB1; TTK; CENPA; ZWINT; RSU1; FOXM1; UBE2T; BUB1B; CENPF; SGOL2; KIF18B; GPSM2; DEPDC1; SGOL1; WDHD1;
Dendritic cells	5	1954	5.68182	0.56022	0.952142	1	1	1	LMNB1; MRPL48; RSU1; CENPF; QSOX1;
OVCAR3	13	3714	14.7727	0.765388	0.891282	1	1	1	NDC80; LMNB1; RRM2; CDK1; KIF11; KIF20A; NUSAP1; MKI67; ZWINT; RSU1; UBE2T; QSOX1; WDHD1;
Huh7	20	2976	22.7273	1.46913	0.0462193	1	1	1	LMNB1; KIF14; KIF11; HELLS; GTSE1; KIFC1; CENPL; FAM65B; PLCL2; TOP2A; NUSAP1; TPX2; MKI67; GINS1; DEPDC1B; RAD51AP1; ANLN; SGOL2; GPSM2; SGOL1;
Serum	59	7685	67.0455	1.67776	2.45117e-07	0.000207859	0.000207859	0.0011547	NDC80; DLGAP5; KIF23; LMNB1; RAD54L; RRM2; KIF14; CENPE; ECT2; KIAA1524; FANCI; CDK1; TOPBP1; KIF11; CDC45; HELLS; XRCC2; GTSE1; KIFC1; C2orf69; PRC1; SKA1; FAM65B; KIF20A; MCM10; CKAP2L; NCAPG2; ASPM; PLCL2; FANCB; TOP2A; NUSAP1; UHRF1; KIF2C; TPX2; FANCD2; MKI67; TTK; EXO1; SKA3; GINS1; DEPDC1B; ZWINT; FRMD4A; WDR62; RSU1; TRIM45; TICRR; RAD51AP1; BUB1B; ANLN; OR7E24; CDCA8; QSOX1; SGOL2; DEPDC…
Breast	28	6413	31.8182	0.95433	0.658313	1	1	1	KIF23; LMNB1; FOXP4; CDK1; TOPBP1; KIF11; LEFTY2; CDC45; NCAPG2; CDKN3; FANCB; TOP2A; PRR11; KIF2C; TPX2; MKI67; BUB1; TTK; CENPA; ZWINT; RXFP1; FOXM1; BUB1B; CENPF; KIF18B; GPSM2; SGOL1; WDHD1;
Hair	2	817	2.27273	0.537547	0.89305	1	1	1	LMNB1; QSOX1;
H520	3	843	3.40909	0.780156	0.747486	1	1	1	LMNB1; MKI67; QSOX1;
Nipple aspirate fluid	1	754	1.13636	0.292679	0.970638	1	1	1	QSOX1;
Uterus	3	917	3.40909	0.717199	0.797007	1	1	1	LEFTY2; HELLS; RXFP1;
T24	1	123	1.13636	1.79402	0.432187	1	1	1	QSOX1;
CRC	14	4247	15.9091	0.720779	0.941518	1	1	1	LMNB1; RRM2; KIAA1524; FANCI; CDK1; KIF11; TOP2A; NUSAP1; KIF2C; TPX2; MKI67; RSU1; ANLN; QSOX1;
Preadipocytes	1	510	1.13636	0.432703	0.906594	1	1	1	QSOX1;
Fetal hepatocytes	20	3784	22.7273	1.15543	0.272825	1	1	1	LMNB1; RAD54L; RRM2; HELLS; GTSE1; PRC1; MCM10; ESCO2; E2F2; PLCL2; FANCB; TOP2A; STIL; MKI67; TTK; TROAP; QSOX1; SGOL2; DEPDC1; BARD1;
Amniotic fluid	1	566	1.13636	0.389892	0.928285	1	1	1	QSOX1;
Vulva/anal skin	36	6377	40.9091	1.23382	0.0774247	1	1	1	DLGAP5; KIF23; LMNB1; FOXP4; CDK1; TOPBP1; KIF11; LEFTY2; CLEC10A; CDC45; HELLS; DTL; NCAPG2; ASPM; CDKN3; E2F2; FANCB; TOP2A; PRR11; KIF2C; TPX2; FANCD2; MKI67; BUB1; TTK; CENPA; ZWINT; RXFP1; FOXM1; BUB1B; CENPF; KIF18B; GPSM2; DEPDC1; SGOL1; WDHD1;
	2	1183	2.27273	0.37124	0.974878	1	1	1	LMNB1; CDK1;
HH4	16	2684	18.1818	1.30333	0.159988	1	1	1	LMNB1; KIF14; HELLS; FAM65B; PLCL2; TOP2A; KIF2C; TPX2; FANCD2; MKI67; TTK; SKA3; RXFP1; ANLN; QSOX1; TDGF1;
Ramos	10	1566	11.3636	1.39665	0.177842	1	1	1	LMNB1; RRM2; C9orf40; CENPE; CDK1; KIFC1; SKA1; KIF2C; FANCD2; TTK;
Leukocytes	11	2845	12.5	0.845573	0.771237	1	1	1	DLGAP5; LMNB1; RRM2; TOPBP1; CLEC10A; DTL; FAM65B; EXO1; FOXM1; QSOX1; ARHGAP11A;
Renal cancer	32	7121	36.3636	0.982181	0.591457	1	1	1	KIF23; LMNB1; FOXP4; CDK1; TOPBP1; KIF11; CDC45; HELLS; FAM65B; NCAPG2; ASPM; CDKN3; FANCB; TOP2A; PRR11; KIF2C; TPX2; FANCD2; MKI67; BUB1; TTK; CENPA; ZWINT; RSU1; FOXM1; UBE2T; BUB1B; CENPF; KIF18B; GPSM2; DEPDC1; SGOL1;
Aorta	2	530	2.27273	0.828628	0.702004	1	1	1	UHRF1; RSU1;
Thyroid	1	889	1.13636	0.248235	0.984624	1	1	1	CDC45;
hupo46_reference_cam	2	1042	2.27273	0.421475	0.955453	1	1	1	LMNB1; ANLN;
Substantia nigra	3	1146	3.40909	0.573886	0.902085	1	1	1	KIAA1524; FANCI; FRMD4A;
Vagina	31	5307	35.2273	1.27673	0.0711365	1	1	1	DLGAP5; KIF23; LMNB1; FOXP4; CDK1; TOPBP1; KIF11; CLEC10A; HELLS; DTL; NCAPG2; ASPM; FANCB; TOP2A; PRR11; KIF2C; TPX2; MKI67; BUB1; TTK; ZWINT; RXFP1; FOXM1; BUB1B; CENPF; SGOL2; KIF18B; GPSM2; DEPDC1; SGOL1; WDHD1;
Monocytes	2	745	2.27273	0.589497	0.860128	1	1	1	LMNB1; KIF14;
MDA-MB-468	1	770	1.13636	0.286598	0.972798	1	1	1	CKAP2L;
Platelets	8	2168	9.09091	0.80727	0.789244	1	1	1	DLGAP5; KIAA1524; MCM10; MKI67; RSU1; E2F8; BUB1B; GPSM2;
TOV21G	2	904	2.27273	0.485814	0.923299	1	1	1	LMNB1; QSOX1;
Oral mucosa	35	5861	39.7727	1.30517	0.0395908	1	1	1	DLGAP5; KIF23; LMNB1; FOXP4; CDK1; TOPBP1; KIF11; CLEC10A; CDC45; HELLS; NCAPG2; ASPM; CDKN3; E2F2; TOP2A; PRR11; KIF2C; TPX2; FANCD2; MKI67; BUB1; TTK; CENPA; ZWINT; RXFP1; FOXM1; UBE2T; BUB1B; CENPF; SGOL2; KIF18B; GPSM2; DEPDC1; SGOL1; WDHD1;
Esophagus	34	6034	38.6364	1.23154	0.0892173	1	1	1	DLGAP5; KIF23; LMNB1; FOXP4; CDK1; TOPBP1; KIF11; LEFTY2; HELLS; DTL; NCAPG2; ASPM; CDKN3; E2F2; FANCB; TOP2A; PRR11; KIF2C; TPX2; FANCD2; MKI67; BUB1; TTK; ZWINT; RXFP1; FOXM1; BUB1B; CENPF; SGOL2; KIF18B; GPSM2; DEPDC1; SGOL1; WDHD1;
Corpus callosum	3	988	3.40909	0.66566	0.836752	1	1	1	KIAA1524; FANCI; FRMD4A;
NB4	1	711	1.13636	0.31038	0.963956	1	1	1	SKA3;
Mammary gland	3	760	3.40909	0.865356	0.681233	1	1	1	RXFP1; QSOX1; TDGF1;
031003_BALF2	1	1102	1.13636	0.200255	0.994513	1	1	1	LMNB1;
Tears	1	510	1.13636	0.432703	0.906594	1	1	1	QSOX1;
Cellzome_Abl_inhibitors_NatureBiotechnology_exp144	1	186	1.13636	1.1864	0.575678	1	1	1	C9orf40;
CaOV3	10	3355	11.3636	0.65191	0.956747	1	1	1	KIF23; LMNB1; RRM2; CDK1; KIF11; MRPL48; NUSAP1; MKI67; RSU1; QSOX1;
Cerebrospinal fluid	1	1059	1.13636	0.208386	0.993238	1	1	1	QSOX1;
Melanoma	4	1826	4.54545	0.479831	0.972704	1	1	1	LMNB1; KIF14; RSU1; SGOL1;
Subthalamic nucleus	3	882	3.40909	0.745659	0.774664	1	1	1	KIAA1524; FANCI; FRMD4A;
Melanocytes	2	71	2.27273	6.18478	0.0419707	1	1	1	E2F2; QSOX1;
J82	1	216	1.13636	1.02163	0.630763	1	1	1	RSU1;
15_clinprot_c3	4	749	4.54545	1.16978	0.449699	1	1	1	LMNB1; HELLS; KIFC1; MKI67;
Ubiquitous	2	1052	2.27273	0.417468	0.957203	1	1	1	MKI67; GPSM2;
N06cs122	1	123	1.13636	1.79402	0.432187	1	1	1	CDK1;
17_wcx	5	1438	5.68182	0.761243	0.79663	1	1	1	LMNB1; KIFC1; TPX2; MKI67; QSOX1;
hupo1_b2-edta_cam	3	316	3.40909	2.0812	0.176277	1	1	1	FANCI; KIF20A; QSOX1;
H23	5	896	5.68182	1.22172	0.391203	1	1	1	LMNB1; TOP2A; TPX2; ANLN; QSOX1;
YTS	19	1888	21.5909	2.20001	0.000766655	0.650123	0.0928747	0.515937	NDC80; LMNB1; RRM2; KIF14; CENPE; ECT2; FANCI; CDK1; KIF11; GTSE1; KIFC1; NCAPG2; PRR11; STIL; KIF2C; MKI67; BUB1; TTK; SKA3;
hupo1_b2-hep_cam	1	848	1.13636	0.260236	0.981277	1	1	1	LMNB1;
Embryonic stem cells	18	3047	20.4545	1.29148	0.149221	1	1	1	LMNB1; ECT2; KIAA1524; FANCI; CDK1; KIF11; LEFTY2; HELLS; TOP2A; PRR11; FANCD2; MKI67; TTK; DEPDC1B; ZWINT; CDCA8; QSOX1; WDHD1;
Saliva	4	912	4.54545	0.96071	0.60549	1	1	1	LMNB1; ASPM; RSU1; QSOX1;
N06CS98-2	1	165	1.13636	1.33739	0.53236	1	1	1	CDK1;
MV4-11	1	382	1.13636	0.577689	0.829624	1	1	1	CDK1;
Caudate nucleus	3	1204	3.40909	0.54624	0.919497	1	1	1	KIAA1524; FANCI; FRMD4A;
PC3(AR)6	1	262	1.13636	0.842269	0.701791	1	1	1	QSOX1;
Parathyroid	5	782	5.68182	1.39982	0.287547	1	1	1	CDK1; CDC45; FANCB; TOP2A; WDHD1;
HEK293	38	4439	43.1818	1.87094	2.27868e-05	0.0193232	0.00386463	0.0214688	DLGAP5; KIF23; LMNB1; RRM2; KIF14; C9orf40; KIAA1524; FOXP4; FANCI; CDK1; TOPBP1; KIF11; CDC45; HELLS; KIFC1; PRC1; KIF20A; CKAP2L; NCAPG2; TOP2A; NUSAP1; UHRF1; KIF2C; TPX2; FANCD2; MKI67; TTK; SKA3; GINS1; WDR62; RSU1; RAD51AP1; BUB1B; ANLN; DEPDC1; SPC25; WDHD1; BARD1;
A549	6	997	6.81818	1.31711	0.305502	1	1	1	LMNB1; CENPE; MKI67; GINS1; WDR62; ANLN;
Semen	2	966	2.27273	0.454634	0.939776	1	1	1	LEFTY2; QSOX1;
Keratinocytes	2	250	2.27273	1.75665	0.317512	1	1	1	CDK1; FAM65B;
Fetus	16	2992	18.1818	1.16916	0.288857	1	1	1	KIAA1524; FANCI; DTL; KIF20A; ASPM; ESCO2; UHRF1; FANCD2; EXO1; TROAP; CENPA; FRMD4A; TRIM45; BUB1B; QSOX1; SPC25;
MCF7	2	317	2.27273	1.38539	0.427138	1	1	1	KIF23; QSOX1;
051503_BAL20_gly_hui	1	268	1.13636	0.823413	0.709997	1	1	1	KIF20A;
Adducin	4	486	4.54545	1.8028	0.18303	1	1	1	LMNB1; TOP2A; UHRF1; MKI67;
MCF10A	3	661	3.40909	0.994961	0.586855	1	1	1	LMNB1; MKI67; QSOX1;
22_mars	1	196	1.13636	1.12588	0.594887	1	1	1	QSOX1;
041803_BALF3	3	1103	3.40909	0.596258	0.887094	1	1	1	LMNB1; KIF2C; MKI67;
Macrophages	1	274	1.13636	0.805383	0.717981	1	1	1	TROAP;
Muscle	1	904	1.13636	0.244116	0.985695	1	1	1	LMNB1;
MicroProt2	2	561	2.27273	0.78284	0.731486	1	1	1	C9orf40; QSOX1;
Endometrium	10	1202	11.3636	1.81959	0.0476229	1	1	1	CDK1; LEFTY2; CDC45; TOP2A; MKI67; TROAP; RXFP1; QSOX1; TDGF1; WDHD1;
Thalamus	3	1141	3.40909	0.576401	0.900437	1	1	1	KIAA1524; FANCI; FRMD4A;
PT45	2	361	2.27273	1.21653	0.494123	1	1	1	LMNB1; QSOX1;
Colorectal cancer cells	1	561	1.13636	0.393367	0.926571	1	1	1	QSOX1;
RMUG	3	499	3.40909	1.31797	0.400727	1	1	1	KIF23; LMNB1; QSOX1;
DU145	2	941	2.27273	0.466712	0.933576	1	1	1	MKI67; QSOX1;
Cervico-vaginal fluid	4	565	4.54545	1.55073	0.259262	1	1	1	LMNB1; STIL; MKI67; QSOX1;
Embryo	2	104	2.27273	4.22249	0.0822104	1	1	1	STIL; QSOX1;
Uterine cervix	5	902	5.68182	1.2136	0.396704	1	1	1	CDK1; FANCB; TOP2A; MKI67; WDHD1;
Thymus	5	456	5.68182	2.40055	0.0581381	1	1	1	RRM2; HELLS; FANCD2; BUB1; EXO1;
Aspc1	1	483	1.13636	0.456891	0.893932	1	1	1	QSOX1;
Vermiform appendix	2	286	2.27273	1.53554	0.377343	1	1	1	UHRF1; TROAP;
Trachea	3	612	3.40909	1.07462	0.53421	1	1	1	DTL; EXO1; BUB1B;
050603_BALF11	6	1019	6.81818	1.28868	0.323343	1	1	1	LMNB1; FANCI; CDK1; TOP2A; TTK; QSOX1;
HCC78	1	249	1.13636	0.886241	0.683215	1	1	1	CDK1;
RBC	1	267	1.13636	0.826497	0.708645	1	1	1	HELLS;
HPDE6	2	414	2.27273	1.0608	0.568048	1	1	1	LMNB1; QSOX1;
N06CS97	1	270	1.13636	0.817314	0.712683	1	1	1	CDK1;
MiaPaCa2	2	289	2.27273	1.5196	0.382242	1	1	1	LMNB1; QSOX1;
Intestine	1	508	1.13636	0.434407	0.90571	1	1	1	FANCD2;
Blood	1	227	1.13636	0.972129	0.649137	1	1	1	TOP2A;
Stem cell	1	138	1.13636	1.59904	0.470188	1	1	1	SGOL2;
Vulva	6	838	6.81818	1.56701	0.18526	1	1	1	CDK1; CDC45; FANCB; TOP2A; MKI67; WDHD1;
B cells	1	533	1.13636	0.414032	0.916193	1	1	1	RSU1;
SH-SY5Y	1	537	1.13636	0.410948	0.91776	1	1	1	RSU1;
Hematopoietic stem cells	2	200	2.27273	2.1958	0.23285	1	1	1	CDK1; STIL;
Panc1	1	346	1.13636	0.637794	0.798393	1	1	1	QSOX1;
Lymphocytes	3	468	3.40909	1.40527	0.362136	1	1	1	TOP2A; MKI67; CENPF;
01_glyco	1	667	1.13636	0.330854	0.955563	1	1	1	LMNB1;
Bronchoalveolar fluid	2	186	2.27273	2.36106	0.209307	1	1	1	KIF23; BARD1;
Kidney cancer	3	352	3.40909	1.86835	0.218251	1	1	1	CENPL; PRR11; EXO1;
H2228	1	168	1.13636	1.31351	0.538806	1	1	1	CDK1;
Peripheral blood leukocytes	1	125	1.13636	1.76532	0.437406	1	1	1	EXO1;
BJ635	1	175	1.13636	1.26097	0.553507	1	1	1	CDK1;
H1703	1	138	1.13636	1.59904	0.470188	1	1	1	CDK1;
Parotid gland	1	32	1.13636	6.89419	0.136613	1	1	1	QSOX1;
Peripheral blood cells	2	140	2.27273	3.13678	0.134733	1	1	1	TPX2; MKI67;
Syncytiotrophoblast	2	54	2.27273	8.13148	0.0254011	1	1	1	TROAP; QSOX1;
Decidua	1	43	1.13636	5.13097	0.179174	1	1	1	TROAP;
Apocrine gland	1	2	1.13636	109.793	0.00913166	1	0.860405	1	QSOX1;
Islets of Langerhans	1	135	1.13636	1.63457	0.462795	1	1	1	QSOX1;
Cytotrophoblasts	1	39	1.13636	5.65709	0.163943	1	1	1	FAM65B;
Mammary epithelium	2	75	2.27273	5.85497	0.0463257	1	1	1	RRM2; CDK1;
Lung fibroblasts	1	27	1.13636	8.17042	0.116553	1	1	1	QSOX1;
N06BJ504	1	78	1.13636	2.82891	0.301263	1	1	1	CDK1;
Colon mucosa	1	46	1.13636	4.79641	0.190417	1	1	1	BUB1B;
Plasma cells	1	21	1.13636	10.5037	0.0918726	1	1	1	QSOX1;
Lung epithelium	1	9	1.13636	24.4931	0.040448	1	1	1	QSOX1;
Cerebrum	1	30	1.13636	7.35365	0.128644	1	1	1	GPSM2;
Uterine stromal cells	1	10	1.13636	22.0463	0.0448412	1	1	1	TROAP;

## Sheet: Transcription factor
Analysis: Transcription factor
Dataset name: Module with seed ECT2
Number of genes in the dataset: 88
Number of genes in the dataset (which are available in Transcription factor database) :78
Number of genes in background: 19230
Is analysis quantitative: No
						Corrected p-values
Transcription factor	No. of genes in the dataset	No.of genes in the background dataset	Percentage of genes	Fold enrichment	P-value (Hypergeometric test)	Bonferroni method	BH method	Q-value (Storey-Tibshirani method)
MAFB	1	352	1.13636	0.626923	0.803966	1	1	1	LMNB1;
NFIC	7	2040	7.95455	0.750815	0.837666	1	1	1	RAD54L; FOXP4; FANCI; DTL; FAM65B; FRMD4A; FOXM1;
NR1H3	5	1020	5.68182	1.0732	0.503056	1	1	1	CDC45; DTL; FAM65B; PRR11; TROAP;
PITX3	1	265	1.13636	0.832735	0.705922	1	1	1	CENPF;
RXRA	5	1113	5.68182	0.983527	0.581769	1	1	1	CDC45; DTL; FAM65B; TROAP; FRMD4A;
SOAT1	6	1261	6.81818	1.04137	0.521433	1	1	1	FOXP4; TOPBP1; CLEC10A; KIF20A; ESCO2; FANCD2;
STAT1	6	1261	6.81818	1.04137	0.521433	1	1	1	FOXP4; TOPBP1; CLEC10A; KIF20A; ESCO2; FANCD2;
DLX3	1	413	1.13636	0.534328	0.852649	1	1	1	LMNB1;
ETS1	6	2496	6.81818	0.526109	0.978302	1	1	1	RAD54L; CLEC10A; CDC45; FANCD2; BUB1B; BARD1;
HNF1A	1	831	1.13636	0.26556	0.979686	1	1	1	DTL;
HOXC9	3	573	3.40909	1.14776	0.489812	1	1	1	CKAP2L; FANCD2; SGOL2;
IRF1	4	811	4.54545	1.08035	0.51172	1	1	1	PRR11; DEPDC1B; FRMD4A; RAD51AP1;
LHX3	3	1210	3.40909	0.543532	0.921129	1	1	1	UHRF1; PRR11; STIL;
MEF2A	7	1835	7.95455	0.834694	0.746509	1	1	1	LMNB1; KIF14; DTL; FANCB; FRMD4A; TRIM45; ANLN;
NKX6-1	6	1408	6.81818	0.932645	0.631255	1	1	1	LMNB1; FOXP4; FAM65B; CKAP2L; PRR11; FRMD4A;
PHOX2A	1	442	1.13636	0.499271	0.871391	1	1	1	FOXP4;
POU2F1	8	2209	9.09091	0.792287	0.806442	1	1	1	FOXP4; FAM65B; KIF20A; PRR11; BUB1; FRMD4A; SGOL2; GPSM2;
POU3F2	1	789	1.13636	0.279696	0.97516	1	1	1	FOXP4;
SRF	3	462	3.40909	1.42352	0.354621	1	1	1	DTL; RSU1; ANLN;
ARID3A	6	1250	6.81818	1.05053	0.51272	1	1	1	LMNB1; KIAA1524; NCAPG2; PRR11; RXFP1; SGOL2;
EHF	3	753	3.40909	0.8734	0.675109	1	1	1	TOPBP1; STIL; BARD1;
ATF1	6	1037	6.81818	1.26631	0.338061	1	1	1	NDC80; LMNB1; CENPE; XRCC2; MCM10; EXO1;
CREB1	10	973	11.3636	2.24783	0.0133135	1	0.931947	1	NDC80; CENPE; XRCC2; C2orf69; PRC1; DTL; FAM65B; MCM10; STIL; EXO1;
JDP2	5	763	5.68182	1.43468	0.270744	1	1	1	NDC80; KIF18A; CENPE; XRCC2; EXO1;
NFYA	32	2544	36.3636	2.74925	3.32744e-08	6.98763e-06	6.98763e-06	2.44865e-05	DLGAP5; KIF23; KIF18A; KIF14; CDK1; GTSE1; DTL; KIF20A; CKAP2L; ASPM; CDKN3; ESCO2; UHRF1; PRR11; STIL; TPX2; FANCD2; BUB1; TTK; GINS1; TROAP; DEPDC1B; TCF19; E2F8; TRIM45; TICRR; FOXM1; UBE2T; SGOL2; ARHGAP11A; KIF18B; DEPDC1;
PLAU	6	1037	6.81818	1.26631	0.338061	1	1	1	NDC80; LMNB1; CENPE; XRCC2; MCM10; EXO1;
RORA	1	1168	1.13636	0.188939	0.996023	1	1	1	NDC80;
YY1	5	1317	5.68182	0.831182	0.728663	1	1	1	NDC80; RAD54L; UHRF1; PRR11; SGOL2;
ELK1	10	1986	11.3636	1.10129	0.424741	1	1	1	KIF14; FOXP4; FANCI; CLEC10A; CDC45; GTSE1; CENPL; ESCO2; STIL; FANCD2;
GABPA	17	2702	19.3182	1.37551	0.104918	1	1	1	DLGAP5; KIF23; KIF14; KIAA1524; FANCI; CDC45; ESCO2; FANCB; STIL; TPX2; BUB1; TTK; CENPA; DEPDC1B; RSU1; E2F8; TICRR;
CTCF	8	2605	9.09091	0.671847	0.922869	1	1	1	KIF14; GTSE1; DTL; FAM65B; MCM10; NUSAP1; UHRF1; GPSM2;
HERPUD1	1	421	1.13636	0.524175	0.858073	1	1	1	FOXP4;
KLF7	21	4448	23.8636	1.03207	0.47634	1	1	1	KIF18A; KIAA1524; FOXP4; KIF11; LEFTY2; NCAPG2; MRPL48; NUSAP1; MKI67; BUB1; EXO1; SKA3; CENPA; FRMD4A; RSU1; TCF19; E2F8; BUB1B; QSOX1; SGOL1; BARD1;
NANOG	1	204	1.13636	1.08173	0.609634	1	1	1	FOXP4;
NR5A1	2	1129	2.27273	0.388997	0.968655	1	1	1	FAM65B; FANCD2;
RFX1	8	2158	9.09091	0.811011	0.784889	1	1	1	KIF18A; FOXP4; CDK1; FAM65B; KIF20A; CENPK; FRMD4A; TRIM45;
RREB1	5	2136	5.68182	0.512486	0.973228	1	1	1	FOXP4; CLEC10A; E2F2; BUB1; TROAP;
SF1	2	1129	2.27273	0.388997	0.968655	1	1	1	FAM65B; FANCD2;
SP1	35	7140	39.7727	1.07137	0.340392	1	1	1	KIF18A; RAD54L; RRM2; KIAA1524; FOXP4; KIF11; LEFTY2; CDC45; PRC1; KIF20A; NCAPG2; CDKN3; ESCO2; E2F2; FANCB; NUSAP1; UHRF1; STIL; MKI67; TTK; EXO1; GINS1; CENPA; RSU1; TCF19; E2F8; TRIM45; FOXM1; RAD51AP1; BUB1B; ANLN; QSOX1; SGOL2; GPSM2; BARD1;
SP4	18	4345	20.4545	0.905671	0.723678	1	1	1	NDC80; DLGAP5; KIF18A; RRM2; KIAA1524; FOXP4; LEFTY2; KIF20A; NCAPG2; CDKN3; FANCB; UHRF1; MKI67; TCF19; TRIM45; ANLN; SGOL2; BARD1;
TCF3	5	2140	5.68182	0.511528	0.973577	1	1	1	RAD54L; FOXP4; FRMD4A; E2F8; QSOX1;
OTX1	5	848	5.68182	1.29088	0.347211	1	1	1	KIF18A; DTL; FAM65B; MRPL48; UHRF1;
PITX1	5	848	5.68182	1.29088	0.347211	1	1	1	KIF18A; DTL; FAM65B; MRPL48; UHRF1;
E2F1	14	1188	15.9091	2.57671	0.000957711	0.201119	0.10056	0.352387	NDC80; RRM2; FANCI; HELLS; XRCC2; DTL; MCM10; E2F2; UHRF1; FANCD2; GINS1; E2F8; UBE2T; KIF18B;
EGR1	14	3215	15.9091	0.952145	0.624987	1	1	1	KIAA1524; FOXP4; FANCI; C2orf69; KIF20A; E2F2; FANCB; UHRF1; KIF2C; TTK; TCF19; E2F8; TRIM45; WDHD1;
NKX2-1	2	711	2.27273	0.617686	0.841602	1	1	1	TPX2; BUB1;
NRF1	13	2037	14.7727	1.39551	0.1361	1	1	1	KIF23; LMNB1; XRCC2; GTSE1; DTL; NCAPG2; UHRF1; SKA3; ZWINT; RSU1; RXFP1; TCF19; ANLN;
BACH1	2	648	2.27273	0.677738	0.801419	1	1	1	RXFP1; ANLN;
HOXB4	4	718	4.54545	1.22029	0.417818	1	1	1	KIF14; NCAPG2; PRR11; STIL;
MEIS2	2	527	2.27273	0.833345	0.699015	1	1	1	FOXP4; E2F8;
NR4A2	1	1042	1.13636	0.211786	0.992656	1	1	1	FANCD2;
PPARA	3	370	3.40909	1.77746	0.239981	1	1	1	FOXP4; DTL; FAM65B;
PPARG	7	2016	7.95455	0.759754	0.828506	1	1	1	FOXP4; CDC45; DTL; FAM65B; TROAP; TRIM45; KIF18B;
HSF1	5	806	5.68182	1.35814	0.30905	1	1	1	KIF14; DTL; MRPL48; KIF2C; SGOL2;
ETV7	5	1049	5.68182	1.04353	0.528231	1	1	1	DLGAP5; KIF23; CLEC10A; QSOX1; BARD1;
NR5A2	3	486	3.40909	1.35322	0.384603	1	1	1	FOXP4; FAM65B; SGOL2;
TEAD1	2	422	2.27273	1.04069	0.578521	1	1	1	KIF23; FRMD4A;
ARNT	4	403	4.54545	2.17408	0.11343	1	1	1	CENPA; FRMD4A; BUB1B; CENPF;
BARX1	1	382	1.13636	0.577689	0.829624	1	1	1	BARD1;
BSX	1	268	1.13636	0.823413	0.709997	1	1	1	FANCD2;
GSC	1	379	1.13636	0.582262	0.827215	1	1	1	CDKN3;
HNF4A	11	3015	12.5	0.797896	0.833497	1	1	1	FOXP4; DTL; FAM65B; CDKN3; UHRF1; STIL; BUB1B; QSOX1; ARHGAP11A; KIF18B; GPSM2;
HOXA3	3	573	3.40909	1.14776	0.489812	1	1	1	FOXP4; ASPM; FRMD4A;
HOXB3	3	335	3.40909	1.96316	0.198149	1	1	1	FOXP4; FAM65B; FANCB;
ONECUT1	1	564	1.13636	0.391275	0.927604	1	1	1	BUB1;
PAX7	2	467	2.27273	0.94041	0.634002	1	1	1	FOXP4; PRR11;
PRRX2	2	597	2.27273	0.735634	0.762623	1	1	1	FOXP4; FANCD2;
VAX2	1	434	1.13636	0.508474	0.86647	1	1	1	SGOL2;
VSX2	1	595	1.13636	0.37089	0.937477	1	1	1	MCM10;
CUX1	1	350	1.13636	0.630505	0.802125	1	1	1	SGOL2;
CACD	2	514	2.27273	0.854421	0.685779	1	1	1	TTK; SGOL1;
HOXB13	1	526	1.13636	0.419541	0.91338	1	1	1	DTL;
ZNF238	2	799	2.27273	0.549656	0.885559	1	1	1	DTL; FRMD4A;
ZNF513	2	799	2.27273	0.549656	0.885559	1	1	1	DTL; FRMD4A;
MYC	5	1086	5.68182	1.00798	0.559551	1	1	1	CENPA; FOXM1; ANLN; GPSM2; DEPDC1;
MYF5	7	1856	7.95455	0.825249	0.757222	1	1	1	RAD54L; FOXP4; CDC45; DTL; NCAPG2; PRR11; QSOX1;
FOXD1	2	334	2.27273	1.31487	0.453576	1	1	1	STIL; SGOL2;
POU6F1	1	655	1.13636	0.336915	0.952956	1	1	1	FAM65B;
ASCL2	6	1499	6.81818	0.876027	0.691625	1	1	1	FOXP4; TOPBP1; E2F2; TRIM45; ARHGAP11A; BARD1;
BARHL1	3	509	3.40909	1.29207	0.413056	1	1	1	FOXP4; E2F2; SGOL2;
ESRRA	1	917	1.13636	0.240655	0.986563	1	1	1	RXFP1;
LHX4	2	392	2.27273	1.12033	0.53831	1	1	1	E2F2; BARD1;
POU3F4	1	366	1.13636	0.602943	0.816383	1	1	1	FOXP4;
TCF12	5	1099	5.68182	0.996056	0.570319	1	1	1	FOXP4; LEFTY2; C2orf69; UHRF1; FRMD4A;
ELF2	2	780	2.27273	0.563045	0.877135	1	1	1	SGOL2; KIF18B;
ESR1	1	696	1.13636	0.317069	0.961287	1	1	1	FRMD4A;
FOS	5	1754	5.68182	0.624099	0.912921	1	1	1	TOPBP1; CDC45; FAM65B; BUB1; ANLN;
FOSB	5	1754	5.68182	0.624099	0.912921	1	1	1	TOPBP1; CDC45; FAM65B; BUB1; ANLN;
JUN	5	1754	5.68182	0.624099	0.912921	1	1	1	TOPBP1; CDC45; FAM65B; BUB1; ANLN;
JUNB	5	1754	5.68182	0.624099	0.912921	1	1	1	TOPBP1; CDC45; FAM65B; BUB1; ANLN;
JUND	5	1754	5.68182	0.624099	0.912921	1	1	1	TOPBP1; CDC45; FAM65B; BUB1; ANLN;
NR6A1	3	769	3.40909	0.855228	0.688984	1	1	1	RAD54L; E2F2; FRMD4A;
RAB40B	3	806	3.40909	0.815969	0.719391	1	1	1	RAD54L; TPX2; TTK;
RARA	3	806	3.40909	0.815969	0.719391	1	1	1	RAD54L; TPX2; TTK;
SPI1	1	814	1.13636	0.271106	0.977962	1	1	1	ANLN;
DBX2	1	408	1.13636	0.540876	0.849155	1	1	1	FOXP4;
EN1	1	466	1.13636	0.473558	0.885104	1	1	1	FOXP4;
FOXC1	1	301	1.13636	0.733142	0.751298	1	1	1	FOXP4;
HOXA5	1	916	1.13636	0.240918	0.986498	1	1	1	LMNB1;
HOXA7	1	527	1.13636	0.418745	0.913787	1	1	1	STIL;
HOXB6	1	123	1.13636	1.79402	0.432187	1	1	1	BUB1;
HOXB7	1	388	1.13636	0.568756	0.834342	1	1	1	FOXP4;
HOXC6	1	237	1.13636	0.931113	0.665054	1	1	1	FOXP4;
ISX	2	265	2.27273	1.65722	0.342648	1	1	1	MCM10; SGOL2;
LHX8	1	223	1.13636	0.989565	0.642562	1	1	1	KIF18B;
MNX1	2	311	2.27273	1.41211	0.417652	1	1	1	FRMD4A; SGOL2;
NKX1-1	1	146	1.13636	1.51142	0.489416	1	1	1	PRR11;
PAX6	2	557	2.27273	0.788462	0.727824	1	1	1	FOXP4; FAM65B;
PBX1	3	741	3.40909	0.887544	0.664414	1	1	1	LMNB1; ANLN; SGOL2;
PRRX1	3	389	3.40909	1.69065	0.263303	1	1	1	LMNB1; FOXP4; FAM65B;
REST	3	765	3.40909	0.8597	0.685556	1	1	1	KIF18A; FOXP4; E2F2;
TGIF1	5	1034	5.68182	1.05867	0.515273	1	1	1	KIF18A; TOPBP1; FAM65B; PRR11; KIF18B;
CRX	2	349	2.27273	1.25836	0.47633	1	1	1	FANCD2; TRIM45;
ESR2	2	464	2.27273	0.94649	0.630484	1	1	1	FRMD4A; UBE2T;
HENMT1	3	1144	3.40909	0.574889	0.901429	1	1	1	FOXP4; TRIM45; KIF18B;
INSM1	2	487	2.27273	0.901791	0.656796	1	1	1	FOXP4; TOPBP1;
NHLH1	3	1144	3.40909	0.574889	0.901429	1	1	1	FOXP4; TRIM45; KIF18B;
ZFP161	6	1137	6.81818	1.15494	0.420738	1	1	1	LMNB1; C9orf40; FAM65B; ASPM; MKI67; UBE2T;
HOXA13	1	309	1.13636	0.714161	0.7604	1	1	1	FOXP4;
NOBOX	5	621	5.68182	1.76273	0.15541	1	1	1	FOXP4; FAM65B; E2F2; FRMD4A; SGOL2;
TFAP4	5	1280	5.68182	0.855208	0.704987	1	1	1	FOXP4; CDC45; FAM65B; UHRF1; TTK;
ATF3	1	800	1.13636	0.27585	0.976434	1	1	1	CENPE;
TAL1	4	1113	4.54545	0.787214	0.756877	1	1	1	FAM65B; UHRF1; SGOL2; GPSM2;
HOXA9	5	729	5.68182	1.50159	0.241298	1	1	1	FOXP4; C2orf69; DTL; FANCD2; WDHD1;
NFE2	3	518	3.40909	1.26963	0.424087	1	1	1	DTL; FAM65B; ANLN;
LMO2	1	610	1.13636	0.361769	0.941764	1	1	1	DTL;
FOXD3	1	361	1.13636	0.611293	0.81204	1	1	1	FRMD4A;
ISL2	3	515	3.40909	1.27702	0.420417	1	1	1	KIF18A; FOXP4; BARD1;
ZNF143	6	618	6.81818	2.12484	0.0639821	1	1	1	CDC45; KIF20A; ESCO2; FANCB; BUB1B; CDCA8;
CDX2	1	253	1.13636	0.87223	0.689049	1	1	1	DTL;
FOXK1	1	121	1.13636	1.82368	0.426921	1	1	1	DTL;
GFI1	2	552	2.27273	0.795603	0.723187	1	1	1	UHRF1; UBE2T;
HOXB9	3	537	3.40909	1.22471	0.447146	1	1	1	FOXP4; DTL; FANCD2;
PDX1	1	372	1.13636	0.593218	0.821463	1	1	1	LMNB1;
ATF6	1	195	1.13636	1.13165	0.593006	1	1	1	FOXP4;
STRA13	4	574	4.54545	1.52641	0.268357	1	1	1	CENPA; FRMD4A; FOXM1; DEPDC1;
ZIC1	2	548	2.27273	0.801411	0.719431	1	1	1	CENPA; FRMD4A;
HOXD10	1	48	1.13636	4.5966	0.197827	1	1	1	BARD1;
ELF1	2	585	2.27273	0.750724	0.752603	1	1	1	WDHD1; BARD1;
E4F1	1	158	1.13636	1.39664	0.516971	1	1	1	FOXP4;
ESX1	1	266	1.13636	0.829604	0.707287	1	1	1	FOXP4;
DLX5	1	220	1.13636	1.00306	0.637552	1	1	1	FRMD4A;
ATF4	1	315	1.13636	0.700559	0.76701	1	1	1	CENPE;
ELF3	1	437	1.13636	0.504984	0.868337	1	1	1	WDHD1;
SPDEF	1	189	1.13636	1.16757	0.581534	1	1	1	WDHD1;
PAX5	1	149	1.13636	1.48099	0.496447	1	1	1	FAM65B;

## Sheet: Clinical phenotype
Analysis: Clinical phenotype
Dataset name: Module with seed ECT2
Number of genes in the dataset: 88
Number of genes in the dataset (which are available in Clinical phenotype database) :9
Number of genes in background: 19230
Is analysis quantitative: No
						Corrected p-values
Clinical phenotype	No. of genes in the dataset	No.of genes in the background dataset	Percentage of genes	Fold enrichment	P-value (Hypergeometric test)	Bonferroni method	BH method	Q-value (Storey-Tibshirani method)
Abdomen	3	621	3.40909	1.05905	0.544154	1	1	1	LMNB1; ESCO2; BUB1B;
Abnormal bladder regulation due to autonomic dysfunction	1	1	1.13636	218.498	0.00457618	1	0.815742	1	LMNB1;
Abnormal bowel regulation due to autonomic dysfunction	1	1	1.13636	218.498	0.00457618	1	0.815742	1	LMNB1;
Abnormal corpus callosum	1	2	1.13636	109.793	0.00913166	1	1	1	WDR62;
Abnormal gyral pattern	1	1	1.13636	218.498	0.00457618	1	0.815742	1	WDR62;
Abnormal neuronal migration	1	1	1.13636	218.498	0.00457618	1	0.815742	1	WDR62;
Abnormal nuclear morphology	1	1	1.13636	218.498	0.00457618	1	0.815742	1	ESCO2;
Absence of radius and ulna	1	1	1.13636	218.498	0.00457618	1	0.815742	1	ESCO2;
Absence or reduction in length of femur, tibia, or fibula	1	1	1.13636	218.498	0.00457618	1	0.815742	1	ESCO2;
Absence or reduction in length of humerus, radius, or ulna	1	1	1.13636	218.498	0.00457618	1	0.815742	1	ESCO2;
Absent lobules	1	1	1.13636	218.498	0.00457618	1	0.815742	1	ESCO2;
Accessory spleen	1	3	1.13636	73.3166	0.0136665	1	1	1	ESCO2;
Acute neurologic deterioration after viral illness has been reported	1	1	1.13636	218.498	0.00457618	1	0.815742	1	LMNB1;
Affected females may have increased spontaneous abortions	1	1	1.13636	218.498	0.00457618	1	0.815742	1	BUB1B;
Agenesis of the corpus callosum	1	19	1.13636	11.6088	0.0834952	1	1	1	BUB1B;
Aggression	1	17	1.13636	12.9737	0.0750413	1	1	1	WDR62;
Allelic to Roberts syndrome (	1	1	1.13636	218.498	0.00457618	1	0.815742	1	ESCO2;
Ambiguous genitalia	1	11	1.13636	20.0439	0.0492144	1	1	1	BUB1B;
Amniotic Fluid	1	68	1.13636	3.24486	0.268341	1	1	1	BUB1B;
Anaphase loss or nondisjunction with trisomies, tetrasomies, monosomies	1	1	1.13636	218.498	0.00457618	1	0.815742	1	BUB1B;
Anemia	1	43	1.13636	5.13097	0.179174	1	1	1	FANCD2;
Anemic pallor	1	3	1.13636	73.3166	0.0136665	1	1	1	FANCD2;
Ankle contracture	1	1	1.13636	218.498	0.00457618	1	0.815742	1	ESCO2;
Anteverted nares	2	36	2.27273	12.1961	0.0117912	1	1	1	KIF11; BUB1B;
Aortic stenosis	1	9	1.13636	24.4931	0.040448	1	1	1	ESCO2;
Arachnoid cysts	1	2	1.13636	109.793	0.00913166	1	1	1	GPSM2;
Astrocytes show reactive changes	1	1	1.13636	218.498	0.00457618	1	0.815742	1	LMNB1;
Atrial septal defect	1	47	1.13636	4.69438	0.19413	1	1	1	ESCO2;
Atrophic spinal cord	1	1	1.13636	218.498	0.00457618	1	0.815742	1	LMNB1;
Atrophy of the corpus callosum	1	3	1.13636	73.3166	0.0136665	1	1	1	LMNB1;
Autonomic dysfunction	1	7	1.13636	31.4812	0.0316017	1	1	1	LMNB1;
Autonomic dysfunction usually precedes obvious neurologic deterioration	1	1	1.13636	218.498	0.00457618	1	0.815742	1	LMNB1;
Autosomal dominant	5	747	5.68182	1.46541	0.256778	1	1	1	LMNB1; RAD54L; KIF11; BUB1B; BARD1;
Autosomal dominantly acting oncogene plus loss of suppressor gene(s)	1	25	1.13636	8.82379	0.108401	1	1	1	BUB1B;
Autosomal recessive	4	924	4.54545	0.948233	0.615907	1	1	1	ESCO2; WDR62; BUB1B; GPSM2;
Autosomal recessive with at least two loci and multiple alleles	1	2	1.13636	109.793	0.00913166	1	1	1	FANCD2;
Behavioral Psychiatric Manifestations	2	200	2.27273	2.1958	0.23285	1	1	1	LMNB1; WDR62;
Bicornuate uterus	1	8	1.13636	27.5509	0.0360349	1	1	1	ESCO2;
Bifid scrotum	1	10	1.13636	22.0463	0.0448412	1	1	1	BUB1B;
Biliary Tract	1	30	1.13636	7.35365	0.128644	1	1	1	ESCO2;
Birth length less than 40cm	1	1	1.13636	218.498	0.00457618	1	0.815742	1	ESCO2;
Birth weight 1.5-2.2 kg	1	1	1.13636	218.498	0.00457618	1	0.815742	1	ESCO2;
Bladder	1	90	1.13636	2.45176	0.338842	1	1	1	LMNB1;
Bluish sclerae	1	2	1.13636	109.793	0.00913166	1	1	1	ESCO2;
Brachycephaly	2	37	2.27273	11.8665	0.0124283	1	1	1	ESCO2; BUB1B;
Brachydactyly	1	64	1.13636	3.44763	0.254747	1	1	1	ESCO2;
Brain imaging shows decreased white matter density	1	1	1.13636	218.498	0.00457618	1	0.815742	1	LMNB1;
Brain MRI shows hypoplasia of the corpus callosum	1	1	1.13636	218.498	0.00457618	1	0.815742	1	GPSM2;
BREAST CANCER	2	23	2.27273	19.0865	0.00492089	1	0.856467	1	RAD54L; BARD1;
Breast carcinoma	2	23	2.27273	19.0865	0.00492089	1	0.856467	1	RAD54L; BARD1;
Broad, large nasal tip	1	1	1.13636	218.498	0.00457618	1	0.815742	1	KIF11;
Bulging forehead (rare)	1	1	1.13636	218.498	0.00457618	1	0.815742	1	KIF11;
Cafe au lait spots on trunk and extremities	1	1	1.13636	218.498	0.00457618	1	0.815742	1	ESCO2;
Cardiac	1	55	1.13636	4.01169	0.22324	1	1	1	FANCD2;
Cardiovascular	2	446	2.27273	0.984689	0.608836	1	1	1	LMNB1; ESCO2;
Cataract	1	36	1.13636	6.12838	0.152336	1	1	1	ESCO2;
Cataracts	1	49	1.13636	4.50282	0.201507	1	1	1	BUB1B;
Cavitating white matter degeneration	1	1	1.13636	218.498	0.00457618	1	0.815742	1	LMNB1;
Central Nervous System	6	887	6.81818	1.48045	0.220211	1	1	1	LMNB1; KIF11; ESCO2; WDR62; BUB1B; GPSM2;
Cerebellar ataxia	1	27	1.13636	8.17042	0.116553	1	1	1	LMNB1;
Cerebellar hypoplasia	1	24	1.13636	9.19129	0.104297	1	1	1	BUB1B;
Cerebellar hypoplasia due to enlarged foramen magnum	1	1	1.13636	218.498	0.00457618	1	0.815742	1	GPSM2;
Cerebellar signs	1	11	1.13636	20.0439	0.0492144	1	1	1	LMNB1;
Cerebral oligogyria	1	1	1.13636	218.498	0.00457618	1	0.815742	1	BUB1B;
Chest	1	243	1.13636	0.908123	0.674259	1	1	1	BUB1B;
Chorioretinopathy	1	2	1.13636	109.793	0.00913166	1	1	1	KIF11;
Cleft lip	1	43	1.13636	5.13097	0.179174	1	1	1	ESCO2;
Cleft palate	2	97	2.27273	4.52717	0.0729234	1	1	1	ESCO2; BUB1B;
Clinodactyly	1	39	1.13636	5.65709	0.163943	1	1	1	ESCO2;
Cognitive impairment (in some patients)	1	5	1.13636	44.0485	0.0226748	1	1	1	LMNB1;
Combined immunodeficiency (reported in 1 patient)	1	1	1.13636	218.498	0.00457618	1	0.815742	1	BUB1B;
Congenital heart defect	1	21	1.13636	10.5037	0.0918726	1	1	1	FANCD2;
Corneal clouding	1	10	1.13636	22.0463	0.0448412	1	1	1	ESCO2;
Cranial nerve paralysis	1	1	1.13636	218.498	0.00457618	1	0.815742	1	ESCO2;
Craniosynostosis	1	7	1.13636	31.4812	0.0316017	1	1	1	ESCO2;
Cryptorchidism	2	101	2.27273	4.3479	0.0781866	1	1	1	ESCO2; BUB1B;
Dandy-Walker malformation	1	12	1.13636	18.3749	0.0535679	1	1	1	BUB1B;
Decreased fetal movements	1	4	1.13636	55.0332	0.0181809	1	1	1	WDR62;
Decreased numbers of astrocytes	1	1	1.13636	218.498	0.00457618	1	0.815742	1	LMNB1;
Decreased sweating due to autonomic dysfunction	1	1	1.13636	218.498	0.00457618	1	0.815742	1	LMNB1;
Delayed psychomotor development	1	30	1.13636	7.35365	0.128644	1	1	1	WDR62;
Delivery	1	43	1.13636	5.13097	0.179174	1	1	1	BUB1B;
Demyelination, symmetric	1	1	1.13636	218.498	0.00457618	1	0.815742	1	LMNB1;
Depressed nasal bridge	1	38	1.13636	5.80592	0.160092	1	1	1	BUB1B;
Depression	1	37	1.13636	5.96279	0.156223	1	1	1	LMNB1;
Developmental delay	1	141	1.13636	1.56502	0.477481	1	1	1	ESCO2;
Developmental delay, profound	1	3	1.13636	73.3166	0.0136665	1	1	1	BUB1B;
Downslanting palpebral fissures	1	57	1.13636	3.87095	0.230353	1	1	1	ESCO2;
Downslanting palpebral fissures (in some patients)	1	1	1.13636	218.498	0.00457618	1	0.815742	1	KIF11;
Duplication of LMNB1 is sufficient for the disorder, although patients may also have larger duplications	1	1	1.13636	218.498	0.00457618	1	0.815742	1	LMNB1;
Dysplastic corpus callosum	1	2	1.13636	109.793	0.00913166	1	1	1	GPSM2;
Ears	4	442	4.54545	1.98226	0.144477	1	1	1	KIF11; ESCO2; BUB1B; GPSM2;
Elbow contracture	1	2	1.13636	109.793	0.00913166	1	1	1	ESCO2;
Enlarged clitoris	1	2	1.13636	109.793	0.00913166	1	1	1	ESCO2;
Enlarged labia minora	1	1	1.13636	218.498	0.00457618	1	0.815742	1	ESCO2;
Enlarged penis	1	2	1.13636	109.793	0.00913166	1	1	1	ESCO2;
Enlarged ventricles	1	13	1.13636	16.9626	0.0579016	1	1	1	BUB1B;
Epicanthal folds	1	61	1.13636	3.61716	0.244387	1	1	1	BUB1B;
Epicanthal folds (in some patients)	1	2	1.13636	109.793	0.00913166	1	1	1	KIF11;
Exophthalmos	1	9	1.13636	24.4931	0.040448	1	1	1	ESCO2;
Extensor plantar responses	1	65	1.13636	3.3946	0.258168	1	1	1	LMNB1;
External Genitalia (Female)	1	50	1.13636	4.41278	0.20517	1	1	1	ESCO2;
External Genitalia (Male)	3	151	3.40909	4.3552	0.0320816	1	1	1	LMNB1; ESCO2; BUB1B;
Eyes	4	826	4.54545	1.06073	0.526276	1	1	1	LMNB1; KIF11; ESCO2; BUB1B;
Face	4	433	4.54545	2.02346	0.137032	1	1	1	KIF11; ESCO2; WDR62; BUB1B;
Feeding difficulties	1	18	1.13636	12.2534	0.0792778	1	1	1	BUB1B;
Feet	1	345	1.13636	0.639642	0.797449	1	1	1	ESCO2;
Flat, nasal bridge	1	1	1.13636	218.498	0.00457618	1	0.815742	1	KIF11;
Flat occiput	1	6	1.13636	36.7193	0.0271484	1	1	1	KIF11;
Focal cerebellar dysplasia	1	1	1.13636	218.498	0.00457618	1	0.815742	1	GPSM2;
Frontal encephalocele	1	1	1.13636	218.498	0.00457618	1	0.815742	1	ESCO2;
Gastrointestinal	2	425	2.27273	1.03334	0.582401	1	1	1	LMNB1; BUB1B;
Genetic heterogeneity	2	142	2.27273	3.09261	0.137839	1	1	1	RAD54L; BARD1;
Genitourinary	3	478	3.40909	1.37587	0.374635	1	1	1	LMNB1; ESCO2; BUB1B;
Growth	3	609	3.40909	1.07991	0.53087	1	1	1	ESCO2; FANCD2; BUB1B;
Growth retardation, prenatal and postnatal	1	1	1.13636	218.498	0.00457618	1	0.815742	1	BUB1B;
GU	1	73	1.13636	3.02264	0.284989	1	1	1	FANCD2;
Hair	1	240	1.13636	0.919474	0.669688	1	1	1	ESCO2;
Hands	1	349	1.13636	0.632311	0.801199	1	1	1	ESCO2;
Head	5	345	5.68182	3.17288	0.0210827	1	1	1	KIF11; ESCO2; WDR62; BUB1B; GPSM2;
Head and Neck	6	954	6.81818	1.37648	0.271258	1	1	1	LMNB1; KIF11; ESCO2; WDR62; BUB1B; GPSM2;
Head banging	1	1	1.13636	218.498	0.00457618	1	0.815742	1	WDR62;
Hearing loss may be congenital or rapidly progressive leading to severe hearing loss by age 3 years	1	1	1.13636	218.498	0.00457618	1	0.815742	1	GPSM2;
Hearing loss, sensorineural, severe-to-profound	1	1	1.13636	218.498	0.00457618	1	0.815742	1	GPSM2;
Heart	1	351	1.13636	0.628709	0.803047	1	1	1	ESCO2;
HEENT	1	28	1.13636	7.87872	0.120602	1	1	1	FANCD2;
Height	2	290	2.27273	1.51437	0.383871	1	1	1	ESCO2; BUB1B;
Heme	1	78	1.13636	2.82891	0.301263	1	1	1	FANCD2;
Hemiparesis	1	9	1.13636	24.4931	0.040448	1	1	1	WDR62;
Hereditary nonpolyposis colorectal carcinoma	1	25	1.13636	8.82379	0.108401	1	1	1	BUB1B;
Heterotopia	1	2	1.13636	109.793	0.00913166	1	1	1	WDR62;
Heterozygous parents are phenotypically normal but their cells show premature chromatid separation trait (PCS,	1	1	1.13636	218.498	0.00457618	1	0.815742	1	BUB1B;
High-arched palate	1	86	1.13636	2.56578	0.326543	1	1	1	ESCO2;
High forehead	1	13	1.13636	16.9626	0.0579016	1	1	1	BUB1B;
Hip contractures	1	5	1.13636	44.0485	0.0226748	1	1	1	ESCO2;
Horseshoe kidney	1	13	1.13636	16.9626	0.0579016	1	1	1	ESCO2;
Hydrocephalus	2	49	2.27273	8.96105	0.0211834	1	1	1	ESCO2; BUB1B;
Hydrocephalus (variable)	1	1	1.13636	218.498	0.00457618	1	0.815742	1	GPSM2;
Hyperactivity	1	36	1.13636	6.12838	0.152336	1	1	1	WDR62;
Hypermetropic astigmatism (in some patients)	1	1	1.13636	218.498	0.00457618	1	0.815742	1	KIF11;
Hyperreflexia	2	122	2.27273	3.59955	0.107588	1	1	1	LMNB1; WDR62;
Hypertelorism	2	121	2.27273	3.6293	0.106127	1	1	1	ESCO2; BUB1B;
Hypertonia	1	21	1.13636	10.5037	0.0918726	1	1	1	WDR62;
Hypodysplasia of the corpus callosum	1	1	1.13636	218.498	0.00457618	1	0.815742	1	BUB1B;
Hypomelia (more severe in upper limbs)	1	1	1.13636	218.498	0.00457618	1	0.815742	1	ESCO2;
Hypoplastic cerebrum	1	1	1.13636	218.498	0.00457618	1	0.815742	1	BUB1B;
Hypoplastic nasal alae	1	3	1.13636	73.3166	0.0136665	1	1	1	ESCO2;
Hypospadias	2	55	2.27273	7.98366	0.0262824	1	1	1	ESCO2; BUB1B;
Hypotonia, generalized	1	3	1.13636	73.3166	0.0136665	1	1	1	BUB1B;
Hypotrophic brainstem	1	1	1.13636	218.498	0.00457618	1	0.815742	1	LMNB1;
Immunology	1	148	1.13636	1.491	0.494114	1	1	1	BUB1B;
Impotence due to autonomic dysfunction	1	1	1.13636	218.498	0.00457618	1	0.815742	1	LMNB1;
Impulsivity	1	5	1.13636	44.0485	0.0226748	1	1	1	WDR62;
Individuals with the PCS trait are phenotypically normal	1	1	1.13636	218.498	0.00457618	1	0.815742	1	BUB1B;
Intellectual disability, mild (uncommon)	1	1	1.13636	218.498	0.00457618	1	0.815742	1	GPSM2;
Internal Genitalia (Female)	1	96	1.13636	2.29854	0.356875	1	1	1	ESCO2;
Internal Genitalia (Male)	2	148	2.27273	2.96724	0.147251	1	1	1	ESCO2; BUB1B;
Intrauterine growth retardation	1	39	1.13636	5.65709	0.163943	1	1	1	ESCO2;
Kidney malformation	1	3	1.13636	73.3166	0.0136665	1	1	1	FANCD2;
Kidneys	2	276	2.27273	1.59118	0.360905	1	1	1	ESCO2; BUB1B;
Knee contracture	1	1	1.13636	218.498	0.00457618	1	0.815742	1	ESCO2;
Knee contractures	1	5	1.13636	44.0485	0.0226748	1	1	1	ESCO2;
Lab	1	266	1.13636	0.829604	0.707287	1	1	1	FANCD2;
Laboratory Abnormalities	3	712	3.40909	0.923694	0.637548	1	1	1	LMNB1; ESCO2; BUB1B;
Lack of inflammatory infiltrate	1	1	1.13636	218.498	0.00457618	1	0.815742	1	LMNB1;
Lacunar retinal depigmentation (rare)	1	1	1.13636	218.498	0.00457618	1	0.815742	1	KIF11;
Leukemia	1	8	1.13636	27.5509	0.0360349	1	1	1	BUB1B;
Leukodystrophy, demyelinating	1	1	1.13636	218.498	0.00457618	1	0.815742	1	LMNB1;
Leukoencephalopathy, diffuse	1	1	1.13636	218.498	0.00457618	1	0.815742	1	LMNB1;
Leukoencephalopathy in the frontal and parietal lobes (later)	1	1	1.13636	218.498	0.00457618	1	0.815742	1	LMNB1;
Lid coloboma	1	1	1.13636	218.498	0.00457618	1	0.815742	1	ESCO2;
Likely allelic to SC phocomelia syndrome (	1	1	1.13636	218.498	0.00457618	1	0.815742	1	ESCO2;
Limbs	1	339	1.13636	0.650963	0.791694	1	1	1	ESCO2;
Lissencephaly	1	4	1.13636	55.0332	0.0181809	1	1	1	WDR62;
Lobeless ears	1	2	1.13636	109.793	0.00913166	1	1	1	ESCO2;
Long philtrum	2	54	2.27273	8.13148	0.0254011	1	1	1	KIF11; BUB1B;
Loss of fine motor skills	1	1	1.13636	218.498	0.00457618	1	0.815742	1	LMNB1;
Low birth weight	2	25	2.27273	17.5602	0.00580055	1	1	1	FANCD2; BUB1B;
Low forehead	1	2	1.13636	109.793	0.00913166	1	1	1	WDR62;
Low postnatal weight	1	1	1.13636	218.498	0.00457618	1	0.815742	1	BUB1B;
Low-set ears	2	97	2.27273	4.52717	0.0729234	1	1	1	ESCO2; BUB1B;
Lymphedema, dorsa of feet	1	1	1.13636	218.498	0.00457618	1	0.815742	1	KIF11;
Lymphedema, hands (rare)	1	1	1.13636	218.498	0.00457618	1	0.815742	1	KIF11;
Lymphedema, lower extremities	1	1	1.13636	218.498	0.00457618	1	0.815742	1	KIF11;
Malar hypoplasia	1	15	1.13636	14.7024	0.0665103	1	1	1	ESCO2;
Malformed ears	1	8	1.13636	27.5509	0.0360349	1	1	1	ESCO2;
Mental retardation	3	200	3.40909	3.28823	0.0640159	1	1	1	ESCO2; FANCD2; WDR62;
Mental retardation, profound	1	12	1.13636	18.3749	0.0535679	1	1	1	BUB1B;
Metacarpal fusion	1	1	1.13636	218.498	0.00457618	1	0.815742	1	ESCO2;
Microcephaly (-4 to -7 SD)	1	1	1.13636	218.498	0.00457618	1	0.815742	1	WDR62;
Microcephaly	2	129	2.27273	3.40424	0.117959	1	1	1	ESCO2; FANCD2;
Microcephaly (-6 S.D.)	1	1	1.13636	218.498	0.00457618	1	0.815742	1	KIF11;
Microcephaly, severe	1	1	1.13636	218.498	0.00457618	1	0.815742	1	BUB1B;
Micrognathia	2	121	2.27273	3.6293	0.106127	1	1	1	ESCO2; BUB1B;
Micropenis	1	21	1.13636	10.5037	0.0918726	1	1	1	BUB1B;
Microphthalmia	1	37	1.13636	5.96279	0.156223	1	1	1	ESCO2;
Midface capillary hemangioma	1	1	1.13636	218.498	0.00457618	1	0.815742	1	ESCO2;
Midface hypoplasia	1	38	1.13636	5.80592	0.160092	1	1	1	BUB1B;
Midfacial capillary hemangioma	1	1	1.13636	218.498	0.00457618	1	0.815742	1	ESCO2;
Mild-severe postnatal growth deficiency	1	1	1.13636	218.498	0.00457618	1	0.815742	1	ESCO2;
Miscellaneous	7	1228	7.95455	1.24728	0.330589	1	1	1	LMNB1; RAD54L; ESCO2; WDR62; BUB1B; GPSM2; BARD1;
Mitotic lymphocyte and fibroblast cultures show mosaic variegated aneuploidy	1	1	1.13636	218.498	0.00457618	1	0.815742	1	BUB1B;
More than 50% of mitotic cells show premature chromatid separation (PCS) affecting all chromosomes	1	1	1.13636	218.498	0.00457618	1	0.815742	1	BUB1B;
Mouth	3	417	3.40909	1.57713	0.298156	1	1	1	KIF11; ESCO2; BUB1B;
Movement	1	29	1.13636	7.60714	0.124632	1	1	1	WDR62;
Multiple chromosomal breaks	1	3	1.13636	73.3166	0.0136665	1	1	1	FANCD2;
Muscle, Soft Tissue	1	341	1.13636	0.647145	0.79363	1	1	1	KIF11;
Myopia (in some patients)	1	1	1.13636	218.498	0.00457618	1	0.815742	1	KIF11;
Neck	2	130	2.27273	3.37806	0.119461	1	1	1	ESCO2; BUB1B;
Neoplasia	3	151	3.40909	4.3552	0.0320816	1	1	1	RAD54L; BUB1B; BARD1;
Nephroblastoma	1	4	1.13636	55.0332	0.0181809	1	1	1	BUB1B;
Neuro	1	132	1.13636	1.67171	0.455299	1	1	1	FANCD2;
Neurologic	6	930	6.81818	1.412	0.252602	1	1	1	LMNB1; KIF11; ESCO2; WDR62; BUB1B; GPSM2;
Neuropathologic findings include leukoencephalopathy, predominantly in the upper corticospinal tract and cerebellar peduncles (initially)	1	1	1.13636	218.498	0.00457618	1	0.815742	1	LMNB1;
Normal intelligence to mild or moderate mental retardation	1	1	1.13636	218.498	0.00457618	1	0.815742	1	KIF11;
Normal karyotype	1	2	1.13636	109.793	0.00913166	1	1	1	ESCO2;
Normal psychomotor development in most	1	1	1.13636	218.498	0.00457618	1	0.815742	1	GPSM2;
Nose	3	314	3.40909	2.09445	0.174017	1	1	1	KIF11; ESCO2; BUB1B;
Nuchal cystic hygroma	1	1	1.13636	218.498	0.00457618	1	0.815742	1	ESCO2;
Nystagmus	2	122	2.27273	3.59955	0.107588	1	1	1	LMNB1; BUB1B;
Obstruction of the foramen of Monro (variable)	1	1	1.13636	218.498	0.00457618	1	0.815742	1	GPSM2;
Oligodactyly	1	5	1.13636	44.0485	0.0226748	1	1	1	ESCO2;
Oligodendrocytes with foamy cytoplasm	1	1	1.13636	218.498	0.00457618	1	0.815742	1	LMNB1;
Oligohydramnios	1	12	1.13636	18.3749	0.0535679	1	1	1	BUB1B;
Oncology	1	80	1.13636	2.75819	0.30767	1	1	1	BUB1B;
Onset in the fourth to sixth decades (mean 40 years)	1	1	1.13636	218.498	0.00457618	1	0.815742	1	LMNB1;
Onset in utero	1	15	1.13636	14.7024	0.0665103	1	1	1	WDR62;
Optic atrophy (rare)	1	3	1.13636	73.3166	0.0136665	1	1	1	KIF11;
Orthostatic hypotension due to autonomic dysfunction	1	1	1.13636	218.498	0.00457618	1	0.815742	1	LMNB1;
Other	2	384	2.27273	1.14367	0.527158	1	1	1	ESCO2; BUB1B;
Pachygyria	1	13	1.13636	16.9626	0.0579016	1	1	1	WDR62;
Pachymacrogyria	1	1	1.13636	218.498	0.00457618	1	0.815742	1	BUB1B;
Partial agenesis of the corpus callosum	1	2	1.13636	109.793	0.00913166	1	1	1	GPSM2;
Patent ductus arteriosus	1	41	1.13636	5.3812	0.171593	1	1	1	ESCO2;
Patient cells have increased levels of LMNB1 mRNA and protein	1	1	1.13636	218.498	0.00457618	1	0.815742	1	LMNB1;
PCS involves most of all chromosomes of a metaphase	1	1	1.13636	218.498	0.00457618	1	0.815742	1	BUB1B;
PCS is a distinct disorder from premature centromere division (PCD,	1	1	1.13636	218.498	0.00457618	1	0.815742	1	BUB1B;
PCS shows separate and splayed chromatids with discernible centromeres	1	1	1.13636	218.498	0.00457618	1	0.815742	1	BUB1B;
Pelvis	1	153	1.13636	1.44228	0.505673	1	1	1	ESCO2;
Personality changes	1	16	1.13636	13.7841	0.0707855	1	1	1	LMNB1;
Polycystic kidney	1	3	1.13636	73.3166	0.0136665	1	1	1	ESCO2;
Polyhydramnios	1	45	1.13636	4.90298	0.186686	1	1	1	ESCO2;
Polymicrogyria	2	15	2.27273	29.2592	0.00209136	1	0.815742	1	WDR62; GPSM2;
Poor motor development	1	3	1.13636	73.3166	0.0136665	1	1	1	WDR62;
Poor speech development	1	3	1.13636	73.3166	0.0136665	1	1	1	WDR62;
Possible increase of aneuploidy in offspring	1	1	1.13636	218.498	0.00457618	1	0.815742	1	BUB1B;
Posterior fossa malformations	1	1	1.13636	218.498	0.00457618	1	0.815742	1	BUB1B;
Posteriorly-angulated ears	1	1	1.13636	218.498	0.00457618	1	0.815742	1	ESCO2;
Posteriorly rotated ears	2	32	2.27273	13.7201	0.00939359	1	1	1	ESCO2; BUB1B;
Premature chromatid separation (PCS) observed in 5% to 50% cultured lymphocytes during metaphase	1	1	1.13636	218.498	0.00457618	1	0.815742	1	BUB1B;
Premature labor	1	1	1.13636	218.498	0.00457618	1	0.815742	1	BUB1B;
Premature separation of centromeric heterochromatin	1	1	1.13636	218.498	0.00457618	1	0.815742	1	ESCO2;
Prenatal Manifestations	2	115	2.27273	3.81863	0.0974828	1	1	1	WDR62; BUB1B;
Presence of severe midfacial and limb defects and birth length less than 37cm associated with stillborn or early infant death	1	1	1.13636	218.498	0.00457618	1	0.815742	1	ESCO2;
Preservation of U fibers	1	2	1.13636	109.793	0.00913166	1	1	1	LMNB1;
Progressive disorder	1	69	1.13636	3.19784	0.271701	1	1	1	LMNB1;
Prominent chin	1	5	1.13636	44.0485	0.0226748	1	1	1	KIF11;
Prominent ears	1	16	1.13636	13.7841	0.0707855	1	1	1	KIF11;
Prominent eyes	1	19	1.13636	11.6088	0.0834952	1	1	1	ESCO2;
Prominent, full lip (in some patients)	1	1	1.13636	218.498	0.00457618	1	0.815742	1	KIF11;
Prominent philtrum	1	6	1.13636	36.7193	0.0271484	1	1	1	KIF11;
Propensity to tumor development	1	1	1.13636	218.498	0.00457618	1	0.815742	1	BUB1B;
Pseudobulbar syndrome	1	1	1.13636	218.498	0.00457618	1	0.815742	1	LMNB1;
Pyramidal signs	1	23	1.13636	9.59074	0.100174	1	1	1	LMNB1;
Radial aplasia	1	6	1.13636	36.7193	0.0271484	1	1	1	FANCD2;
Reduced fertility	1	1	1.13636	218.498	0.00457618	1	0.815742	1	BUB1B;
Reduction in number of toes	1	1	1.13636	218.498	0.00457618	1	0.815742	1	ESCO2;
Relative preservation of the cerebellum	1	1	1.13636	218.498	0.00457618	1	0.815742	1	WDR62;
Renal cysts	1	11	1.13636	20.0439	0.0492144	1	1	1	BUB1B;
Rhabdomyosarcoma	1	9	1.13636	24.4931	0.040448	1	1	1	BUB1B;
Ribs, Sternum, Clavicles and Scapulae	1	162	1.13636	1.36216	0.525825	1	1	1	BUB1B;
Rudimentary gallbladder	1	1	1.13636	218.498	0.00457618	1	0.815742	1	ESCO2;
Schizencephaly	1	2	1.13636	109.793	0.00913166	1	1	1	WDR62;
SC PHOCOMELIA SYNDROME	1	1	1.13636	218.498	0.00457618	1	0.815742	1	ESCO2;
See also the homozygous state, mosaic variegated aneuploidy (MVA,	1	1	1.13636	218.498	0.00457618	1	0.815742	1	BUB1B;
Seizures	1	275	1.13636	0.802454	0.71929	1	1	1	ESCO2;
Seizures, generalized tonic-clonic	1	2	1.13636	109.793	0.00913166	1	1	1	BUB1B;
Seizures, myoclonic	1	2	1.13636	109.793	0.00913166	1	1	1	BUB1B;
Seizures (uncommon)	1	3	1.13636	73.3166	0.0136665	1	1	1	GPSM2;
Seizures (variable)	1	2	1.13636	109.793	0.00913166	1	1	1	WDR62;
Severe prenatal growth deficiency	1	1	1.13636	218.498	0.00457618	1	0.815742	1	ESCO2;
Shallow orbits	1	8	1.13636	27.5509	0.0360349	1	1	1	ESCO2;
Shortened metaphase	1	1	1.13636	218.498	0.00457618	1	0.815742	1	BUB1B;
Short neck	2	63	2.27273	6.97002	0.033765	1	1	1	ESCO2; BUB1B;
Short stature	2	172	2.27273	2.55323	0.186049	1	1	1	ESCO2; BUB1B;
Short sternum	1	4	1.13636	55.0332	0.0181809	1	1	1	BUB1B;
Short, wide nose	1	1	1.13636	218.498	0.00457618	1	0.815742	1	BUB1B;
Silvery blonde scalp hair	1	1	1.13636	218.498	0.00457618	1	0.815742	1	ESCO2;
Silvery-blond hair	1	1	1.13636	218.498	0.00457618	1	0.815742	1	ESCO2;
Simplified gyral pattern	1	2	1.13636	109.793	0.00913166	1	1	1	WDR62;
Skel	1	46	1.13636	4.79641	0.190417	1	1	1	FANCD2;
Skeletal	1	634	1.13636	0.348075	0.948026	1	1	1	ESCO2;
Skin	3	539	3.40909	1.22016	0.449554	1	1	1	LMNB1; ESCO2; FANCD2;
Skin, Nails, Hair	2	554	2.27273	0.792731	0.72505	1	1	1	LMNB1; ESCO2;
Skull	1	148	1.13636	1.491	0.494114	1	1	1	ESCO2;
Sloping forehead	1	12	1.13636	18.3749	0.0535679	1	1	1	WDR62;
Sloping forehead (in some patients)	1	1	1.13636	218.498	0.00457618	1	0.815742	1	KIF11;
Small brain	1	1	1.13636	218.498	0.00457618	1	0.815742	1	WDR62;
Small thumbs	1	1	1.13636	218.498	0.00457618	1	0.815742	1	ESCO2;
Sparing of optic tracts	1	1	1.13636	218.498	0.00457618	1	0.815742	1	LMNB1;
Sparse hair	1	13	1.13636	16.9626	0.0579016	1	1	1	ESCO2;
Spasticity	1	103	1.13636	2.14235	0.377299	1	1	1	LMNB1;
Spastic quadriparesis	1	3	1.13636	73.3166	0.0136665	1	1	1	WDR62;
Spleen	1	109	1.13636	2.02443	0.394294	1	1	1	ESCO2;
Subcortical nodular grey matter heterotopia	1	1	1.13636	218.498	0.00457618	1	0.815742	1	GPSM2;
Susceptibility conferred by mutation in the homolog of the S. pombe checkpoint kinase 2 gene (CHEK2,	2	23	2.27273	19.0865	0.00492089	1	0.856467	1	RAD54L; BARD1;
Syndactyly	1	47	1.13636	4.69438	0.19413	1	1	1	ESCO2;
Talipes equinovalgus	1	4	1.13636	55.0332	0.0181809	1	1	1	ESCO2;
Tetraphocomelia	1	1	1.13636	218.498	0.00457618	1	0.815742	1	ESCO2;
Thin corpus callosum	1	7	1.13636	31.4812	0.0316017	1	1	1	WDR62;
Thin nares	1	1	1.13636	218.498	0.00457618	1	0.815742	1	ESCO2;
Thin upper lip	1	25	1.13636	8.82379	0.108401	1	1	1	KIF11;
Triangular shaped mouth	1	1	1.13636	218.498	0.00457618	1	0.815742	1	BUB1B;
Upslanting palpebral fissures	1	20	1.13636	11.0286	0.0876934	1	1	1	BUB1B;
Upslanting palpebral fissures (in some patients)	1	1	1.13636	218.498	0.00457618	1	0.815742	1	KIF11;
Variable phenotype	1	36	1.13636	6.12838	0.152336	1	1	1	BUB1B;
Variable phenotype, particularly with regard to cortical malformations	1	1	1.13636	218.498	0.00457618	1	0.815742	1	WDR62;
Vascular	2	215	2.27273	2.04261	0.25825	1	1	1	LMNB1; ESCO2;
Ventricular septal defect	1	52	1.13636	4.24309	0.212447	1	1	1	ESCO2;
Ventriculomegaly (variable)	1	1	1.13636	218.498	0.00457618	1	0.815742	1	GPSM2;
Weight	2	122	2.27273	3.59955	0.107588	1	1	1	ESCO2; BUB1B;
White matter lesions in the brainstem may occur	1	1	1.13636	218.498	0.00457618	1	0.815742	1	LMNB1;
Widened nasal bridge	1	1	1.13636	218.498	0.00457618	1	0.815742	1	ESCO2;
Wilms tumor	1	8	1.13636	27.5509	0.0360349	1	1	1	BUB1B;
Wormian bones	1	11	1.13636	20.0439	0.0492144	1	1	1	ESCO2;
Wrist contracture	1	1	1.13636	218.498	0.00457618	1	0.815742	1	ESCO2;

## Sheet: COSMIC
Analysis: COSMIC
Dataset name: Module with seed ECT2
Number of genes in the dataset: 88
Number of genes in the dataset (which are available in COSMIC database) :88
Number of genes in background: 19230
Is analysis quantitative: No
						Corrected p-values
COSMIC	No. of genes in the dataset	No.of genes in the background dataset	Percentage of genes	Fold enrichment	P-value (Hypergeometric test)	Bonferroni method	BH method	Q-value (Storey-Tibshirani method)
skin	65	11549	73.8636	1.22994	0.00468442	0.196746	0.0655819	0.153112	NDC80; DLGAP5; LMNB1; KIF18A; RAD54L; RRM2; KIF14; CENPE; ECT2; KIAA1524; FANCI; TOPBP1; KIF11; CLEC10A; CDC45; HELLS; GTSE1; PRC1; SKA1; CENPL; DTL; KIF20A; MCM10; CKAP2L; NCAPG2; ASPM; E2F2; PLCL2; FANCB; TOP2A; STIL; KIF2C; CENPK; TPX2; FANCD2; MKI67; TTK; EXO1; SKA3; TROAP; DEPDC1B; FRMD4A; WDR62; RXFP1; TCF19; E2F8; TRIM45; TICRR; FOXM1; UBE2T; BUB1B; ANLN; CENPF; OR7E24; CDCA8; QSOX1; SGOL2…
prostate	52	9587	59.0909	1.18536	0.0512941	1	0.189358	0.442087	NDC80; KIF23; LMNB1; KIF18A; KIF14; CENPE; FOXP4; FANCI; TOPBP1; KIF11; CDC45; HELLS; KIFC1; PRC1; SKA1; CENPL; DTL; KIF20A; MCM10; NCAPG2; ASPM; PLCL2; FANCB; TOP2A; NUSAP1; UHRF1; STIL; CENPK; TPX2; FANCD2; MKI67; BUB1; TTK; SKA3; TROAP; CENPA; WDR62; RXFP1; TCF19; TRIM45; TICRR; FOXM1; BUB1B; ANLN; CENPF; CDCA8; SGOL2; TDGF1; DEPDC1; SGOL1; WDHD1; BARD1;
biliary tract	11	1799	12.5	1.33721	0.198043	1	0.48653	1	NDC80; DLGAP5; CLEC10A; CDC45; KIFC1; CKAP2L; ASPM; SKA3; WDR62; TRIM45; RAD51AP1;
CancerGeneCensus geneList	3	503	3.40909	1.30749	0.405667	1	0.685447	1	STIL; FANCD2; BUB1B;
lung	72	15353	81.8182	1.02482	0.379552	1	0.685447	1	NDC80; KIF23; LMNB1; KIF18A; RAD54L; RRM2; KIF14; C9orf40; CENPE; ECT2; FOXP4; FANCI; CDK1; TOPBP1; KIF11; LEFTY2; CLEC10A; CDC45; HELLS; XRCC2; GTSE1; KIFC1; C2orf69; PRC1; DTL; FAM65B; MCM10; CKAP2L; NCAPG2; ASPM; ESCO2; PLCL2; FANCB; TOP2A; UHRF1; PRR11; STIL; KIF2C; TPX2; FANCD2; MKI67; BUB1; TTK; EXO1; SKA3; CENPA; DEPDC1B; ZWINT; FRMD4A; WDR62; RSU1; RXFP1; TCF19; E2F8; TRIM45; TICRR; FOXM1…
autonomic ganglia	7	736	7.95455	2.08105	0.0516089	1	0.189358	0.442087	FOXP4; FANCI; ASPM; ESCO2; FANCB; FANCD2; MKI67;
meninges	4	447	4.54545	1.96008	0.148683	1	0.416311	0.971946	KIF18A; TOPBP1; HELLS; TROAP;
kidney	74	13456	84.0909	1.20177	0.00174018	0.0730875	0.0365437	0.0853173	NDC80; DLGAP5; KIF23; LMNB1; KIF18A; RAD54L; RRM2; KIF14; CENPE; KIAA1524; FOXP4; FANCI; CDK1; TOPBP1; KIF11; CLEC10A; CDC45; HELLS; GTSE1; KIFC1; PRC1; SKA1; CENPL; C16orf52; FAM65B; KIF20A; MCM10; NCAPG2; ASPM; MRPL48; E2F2; PLCL2; FANCB; TOP2A; NUSAP1; UHRF1; PRR11; STIL; KIF2C; CENPK; TPX2; FANCD2; MKI67; BUB1; TTK; EXO1; SKA3; GINS1; TROAP; CENPA; DEPDC1B; ZWINT; FRMD4A; WDR62; RXFP1; TCF19;…
endometrium	73	12807	82.9545	1.24561	0.000469788	0.0197311	0.0197311	0.0460654	NDC80; DLGAP5; KIF23; LMNB1; KIF18A; RRM2; KIF14; CENPE; ECT2; KIAA1524; FOXP4; FANCI; TOPBP1; KIF11; LEFTY2; CLEC10A; CDC45; HELLS; GTSE1; KIFC1; C2orf69; PRC1; CENPL; DTL; FAM65B; KIF20A; MCM10; NCAPG2; ASPM; ESCO2; E2F2; PLCL2; FANCB; TOP2A; NUSAP1; UHRF1; STIL; KIF2C; CENPK; TPX2; FANCD2; MKI67; BUB1; TTK; EXO1; SKA3; GINS1; TROAP; CENPA; DEPDC1B; ZWINT; FRMD4A; WDR62; RSU1; RXFP1; E2F8; TRIM…
stomach	9	1289	10.2273	1.52727	0.13462	1	0.403861	0.942878	LEFTY2; KIF20A; ASPM; FANCD2; BUB1; TTK; FRMD4A; BUB1B; SGOL2;
large intestine	85	17427	96.5909	1.06585	0.0295535	1	0.189358	0.442087	NDC80; DLGAP5; KIF23; LMNB1; KIF18A; RAD54L; RRM2; KIF14; CENPE; ECT2; KIAA1524; FOXP4; FANCI; CDK1; TOPBP1; KIF11; LEFTY2; CLEC10A; CDC45; HELLS; XRCC2; GTSE1; KIFC1; C2orf69; PRC1; SKA1; CENPL; DTL; FAM65B; KIF20A; MCM10; CKAP2L; NCAPG2; ASPM; CDKN3; ESCO2; E2F2; PLCL2; FANCB; TOP2A; NUSAP1; UHRF1; PRR11; STIL; KIF2C; CENPK; TPX2; FANCD2; MKI67; BUB1; TTK; EXO1; SKA3; GINS1; TROAP; CENPA; DEPDC…
parathyroid	2	202	2.27273	2.17406	0.236229	1	0.496081	1	RRM2; KIF11;
soft tissue	2	186	2.27273	2.36106	0.209307	1	0.48653	1	KIF18A; MKI67;
central nervous system	56	12014	63.6364	1.01865	0.457795	1	0.729029	1	NDC80; DLGAP5; KIF23; LMNB1; KIF18A; RAD54L; RRM2; KIF14; CENPE; ECT2; KIAA1524; FANCI; LEFTY2; CLEC10A; GTSE1; C2orf69; DTL; MCM10; CKAP2L; NCAPG2; ASPM; ESCO2; PLCL2; FANCB; TOP2A; PRR11; STIL; TPX2; FANCD2; MKI67; BUB1; TTK; EXO1; GINS1; FRMD4A; WDR62; RSU1; RXFP1; TRIM45; TICRR; FOXM1; BUB1B; ANLN; CENPF; OR7E24; CDCA8; QSOX1; SGOL2; ARHGAP11A; KIF18B; GPSM2; DEPDC1; SGOL1; SPC25; WDHD1; BARD…
eye	1	461	1.13636	0.478695	0.882371	1	1	1	SGOL2;
ovary	59	12007	67.0455	1.07384	0.217621	1	0.48653	1	NDC80; DLGAP5; LMNB1; KIF18A; RAD54L; KIF14; CENPE; ECT2; KIAA1524; FANCI; CDK1; TOPBP1; KIF11; LEFTY2; HELLS; GTSE1; PRC1; SKA1; DTL; FAM65B; MCM10; CKAP2L; NCAPG2; ASPM; E2F2; PLCL2; FANCB; TOP2A; NUSAP1; PRR11; STIL; KIF2C; TPX2; FANCD2; MKI67; BUB1; TTK; EXO1; SKA3; GINS1; TROAP; CENPA; DEPDC1B; ZWINT; FRMD4A; WDR62; TRIM45; TICRR; BUB1B; ANLN; CENPF; OR7E24; QSOX1; SGOL2; ARHGAP11A; KIF18B; …
bone	7	1330	7.95455	1.15162	0.408004	1	0.685447	1	RAD54L; ECT2; NUSAP1; MKI67; FOXM1; CENPF; SGOL1;
240 NB cases mutantgeneList	20	3941	22.7273	1.1094	0.341094	1	0.666116	1	KIAA1524; FANCI; TOPBP1; CLEC10A; GTSE1; KIF20A; ASPM; STIL; KIF2C; FANCD2; MKI67; TROAP; ZWINT; WDR62; TICRR; CENPF; OR7E24; QSOX1; SGOL1; WDHD1;
haematopoietic and lymphoid tissue	51	8977	57.9545	1.24157	0.0219041	0.919971	0.189358	0.442087	NDC80; KIF23; LMNB1; KIF18A; RAD54L; RRM2; KIF14; CENPE; ECT2; KIAA1524; FOXP4; FANCI; TOPBP1; KIF11; LEFTY2; HELLS; GTSE1; KIFC1; SKA1; FAM65B; MCM10; NCAPG2; ASPM; E2F2; PLCL2; NUSAP1; UHRF1; KIF2C; FANCD2; MKI67; TTK; TROAP; CENPA; DEPDC1B; ZWINT; FRMD4A; WDR62; RSU1; RXFP1; E2F8; TICRR; FOXM1; BUB1B; ANLN; CENPF; OR7E24; KIF18B; GPSM2; SPC25; WDHD1; BARD1;
breast	75	14924	85.2273	1.0982	0.0510898	1	0.189358	0.442087	NDC80; DLGAP5; KIF23; LMNB1; KIF18A; RAD54L; RRM2; KIF14; CENPE; ECT2; KIAA1524; FOXP4; FANCI; CDK1; TOPBP1; KIF11; LEFTY2; CDC45; HELLS; XRCC2; GTSE1; KIFC1; PRC1; SKA1; CENPL; DTL; FAM65B; KIF20A; MCM10; CKAP2L; NCAPG2; ASPM; MRPL48; CDKN3; ESCO2; PLCL2; FANCB; TOP2A; NUSAP1; UHRF1; PRR11; STIL; KIF2C; CENPK; TPX2; FANCD2; MKI67; BUB1; EXO1; SKA3; GINS1; TROAP; ZWINT; FRMD4A; WDR62; RXFP1; E2F8…
upper aerodigestive tract	33	6364	37.5	1.13335	0.220097	1	0.48653	1	KIF23; RAD54L; FANCI; TOPBP1; CDC45; CENPL; DTL; KIF20A; CKAP2L; ASPM; ESCO2; E2F2; PLCL2; FANCB; TOP2A; UHRF1; STIL; KIF2C; FANCD2; MKI67; WDR62; RXFP1; TRIM45; TICRR; BUB1B; ANLN; CENPF; OR7E24; CDCA8; QSOX1; ARHGAP11A; KIF18B; BARD1;
cervix	17	2590	19.3182	1.43499	0.0776275	1	0.250797	0.585525	DLGAP5; KIF18A; RAD54L; RRM2; CENPE; FAM65B; CKAP2L; ASPM; ESCO2; PLCL2; TOP2A; TPX2; FANCD2; MKI67; WDR62; SGOL2; TDGF1;
thyroid	39	8760	44.3182	0.973013	0.632115	1	0.948173	1	LMNB1; RAD54L; RRM2; KIF14; CENPE; ECT2; KIAA1524; FANCI; TOPBP1; CLEC10A; GTSE1; KIFC1; C2orf69; FAM65B; MCM10; CKAP2L; NCAPG2; ASPM; TOP2A; STIL; KIF2C; FANCD2; MKI67; EXO1; SKA3; TROAP; FRMD4A; WDR62; RXFP1; TCF19; E2F8; TICRR; ANLN; CENPF; OR7E24; QSOX1; GPSM2; WDHD1; BARD1;
liver	73	14176	82.9545	1.12532	0.028125	1	0.189358	0.442087	NDC80; DLGAP5; KIF23; LMNB1; KIF18A; RAD54L; RRM2; KIF14; CENPE; ECT2; KIAA1524; FOXP4; FANCI; TOPBP1; KIF11; LEFTY2; CDC45; XRCC2; GTSE1; KIFC1; C2orf69; PRC1; SKA1; C16orf52; DTL; FAM65B; KIF20A; MCM10; CKAP2L; NCAPG2; ASPM; CDKN3; E2F2; PLCL2; FANCB; TOP2A; UHRF1; PRR11; STIL; KIF2C; TPX2; FANCD2; MKI67; BUB1; TTK; EXO1; SKA3; GINS1; TROAP; DEPDC1B; ZWINT; FRMD4A; WDR62; RXFP1; TCF19; E2F8; TR…
pancreas	64	12286	72.7273	1.13837	0.0506026	1	0.189358	0.442087	DLGAP5; KIF23; LMNB1; KIF14; CENPE; ECT2; KIAA1524; FOXP4; FANCI; CDK1; TOPBP1; KIF11; CDC45; HELLS; GTSE1; KIFC1; C2orf69; SKA1; FAM65B; KIF20A; MCM10; CKAP2L; NCAPG2; ASPM; MRPL48; ESCO2; PLCL2; FANCB; TOP2A; NUSAP1; UHRF1; PRR11; STIL; TPX2; FANCD2; MKI67; TTK; EXO1; SKA3; GINS1; TROAP; DEPDC1B; ZWINT; FRMD4A; WDR62; RSU1; RXFP1; E2F8; TRIM45; TICRR; FOXM1; RAD51AP1; UBE2T; ANLN; CENPF; OR7E24…
neuroblastoma	7	744	7.95455	2.05867	0.0541022	1	0.189358	0.442087	FOXP4; FANCI; ASPM; ESCO2; FANCB; FANCD2; MKI67;
oesophagus	28	5660	31.8182	1.08129	0.348918	1	0.666116	1	KIF23; KIF18A; KIF14; FANCI; CDC45; HELLS; GTSE1; PRC1; CENPL; FAM65B; CKAP2L; ASPM; FANCB; KIF2C; MKI67; ZWINT; FRMD4A; WDR62; RSU1; RXFP1; E2F8; TICRR; FOXM1; ANLN; CENPF; SGOL2; KIF18B; SPC25;
urinary tract	68	13085	77.2727	1.13565	0.037499	1	0.189358	0.442087	NDC80; DLGAP5; KIF23; LMNB1; KIF18A; RAD54L; RRM2; KIF14; CENPE; ECT2; KIAA1524; FANCI; CDK1; TOPBP1; KIF11; LEFTY2; CLEC10A; CDC45; HELLS; GTSE1; KIFC1; C2orf69; CENPL; DTL; FAM65B; KIF20A; NCAPG2; ASPM; ESCO2; E2F2; PLCL2; TOP2A; NUSAP1; PRR11; STIL; KIF2C; CENPK; TPX2; FANCD2; MKI67; BUB1; TTK; EXO1; SKA3; GINS1; TROAP; CENPA; FRMD4A; WDR62; RXFP1; E2F8; TRIM45; TICRR; FOXM1; BUB1B; ANLN; CENP…
salivary gland	3	555	3.40909	1.18499	0.468662	1	0.729029	1	KIF18A; UHRF1; BUB1B;
